# Supplementary material for: Cell-intrinsic Aryl Hydrocarbon Receptor signalling is required for the resolution of injury-induced colonic stem cells
Source: Nat Commun. 2022 Apr 5;13:1827. doi: 10.1038/s41467-022-29098-7 (PMC8983642; doi:10.1038/s41467-022-29098-7)
Supplement: Supplementary file 4 — Source Data [file 41467_2022_29098_MOESM4_ESM.xlsx]

## Sheet: 1B,C
					DAY 0 post_Lumen to crypt base length								DAY 0 post_Lumen to crypt base length
	1C. Thickness					Length								Length	Average
	WT	Vil-cre Ahrfl/fl		WT_D0_3		217.53	206.183					cre+_D0_3		212.548	217.806
	D0					199.264								208.397
	206.183	217.806				201.755								232.474
	197.05	226.663		WT_D0_2		195.112	197.05					cre+_D0_2		236.626	226.663
	173.802	233.581				183.489								221.681
	D12					212.548								221.681
	308.305	324.08		WT_D0_1		179.337	173.802					cre+_D0_1		225.832	233.581
	268.176	379.985				178.507								235.795
	384.151	226.109				163.562								239.117
	341.239	226.939
		374.45			DAY 0 post_MFI SCA1								DAY 0 post_MFI SCA1
	D30				MFI	MFI-MFI ctrl							MFI	MFI-MFI ctrl	Average
	218.36	306.215		WT_D0_3	5.572							cre+_D0_3	15.461
	184.873	375.28			39.669	34.097	42.528						55.215	39.754	40.9587
	202.031	278.139			53.205	47.633							53.615	38.154
	197.05	284.228			51.426	45.854							60.429	44.968
		203.969		WT_D0_2	6.018							cre+_D0_2	5.496
		392.993			53.178	47.16	41.435						34.926	29.43	27.2823
		343.73			46.327	40.309							29.96	24.464
					42.854	36.836							33.449	27.953
				WT_D0_1	6.264							cre+_D0_1	5.735
	1D. Avg SCA1 MFI				31.744	25.48	30.758						38.533	32.798	36.768
	WT	Vil-cre Ahrfl/fl			41.637	35.373							42.498	36.763
	D0				37.685	31.421							46.478	40.743
	42.528	40.9587
	41.435	27.2823			DAY12 post_Lumen to crypt base length								DAY12 post_Lumen to crypt base length
	30.758	36.768				Length								Length	Average
	D12			WT_D12_4		262.364	308.305					cre+_D12_5		333.767	324.08
	77.8	116.472				332.106								326.294
	52.4183	120.643				330.446								312.18
	71.6363	99.214		WT_D12_3		269.006	268.176					cre+_D12_4		367.808	379.985
	78.678	148.232				288.933								394.376
		111.366				246.589								377.771
	D30			WT_D12_2		441.196	384.151					cre+_D12_3		226.663	226.109
	30.5147	34.3107				366.049								229.153
	24.849	93.4043				345.207								222.511
	37.3863	78.333		WT_D12_1		279.8	341.239					cre+_D12_2		294.744	226.939
	25.4973	72.028				376.941								229.153
		68.212				366.977								156.92
		88.8837										cre+_D12_1		369.468	374.45
		88.359			DAY 12 post_MFI SCA1									366.147
					MFI	MFI-MFI ctrl								387.734
				WT_D12_4	4.421
					73.777	69.356	77.8						DAY 12 post_MFI SCA1
					92.337	87.916							MFI	MFI-MFI ctrl	Average
					80.549	76.128						cre+_D12_5	3.627
				WT_D12_3	2.868								87.769	84.142	116.472
					54.688	51.82	52.4183						122.367	118.74
					54.191	51.323							150.16	146.533
					56.98	54.112						cre+_D12_4	5.351
				WT_D12_2	5.55								136.059	130.708	120.643
					89.703	84.153	71.6363						90.221	84.87
					69.468	63.918							151.702	146.351
					72.388	66.838						cre+_D12_3	4.554
				WT_D12_1	5.588								97.074	92.52	99.214
					93.186	87.598	78.678						109.549	104.995
					87.396	81.808							104.681	100.127
					72.216	66.628						cre+_D12_2	4.713
													138.638	133.925	148.232
					DAY30 post_Lumen to crypt base length								172.338	167.625
						Length							147.86	143.147
				WT_D30_4		221.681	218.36					cre+_D12_1	20.657
						213.378							157.72	137.063	111.366
						220.02							134.942	114.285
				WT_D30_3		177.677	184.873						103.406	82.749
						196.773
						180.168							DAY30 post_Lumen to crypt base length
				WT_D30_2		208.397	202.031							Length	Average
						200.924						cre+_D30_7		320.483	306.215
						196.773								310.519
				WT_D30_1		225.002	197.05							287.644
						189.301						cre+_D30_6		342.9	375.28
						176.847								388.564
														394.376
					DAY 30 post_MFI SCA1							cre+_D30_5		306.368	278.139
					MFI	MFI-MFI ctrl								287.272
				WT_D30_4	6.06									240.777
					42.981	36.921	30.5147					cre+_D30_4		327.125	284.228
					31.236	25.176								335.427
					35.507	29.447								190.131
				WT_D30_3	5.983							cre+_D30_3		207.566	203.969
					24.854	18.871	24.849							198.434
					27.353	21.37								205.906
					40.289	34.306						cre+_D30_2		383.583	392.993
				WT_D30_2	6.191									398.528
					42.136	35.945	37.3863							396.867
					45.74	39.549						cre+_D30_1		346.221	343.73
					42.856	36.665								352.863
				WT_D30_1	6									332.106
					28.474	22.474	25.4973
					31.581	25.581							DAY 30 post_MFI SCA1
					34.437	28.437							MFI	MFI-MFI ctrl	Average
												cre+_D30_7	3.477
													34.045	30.568	34.3107
													47.911	44.434
													31.407	27.93
												cre+_D30_6	4.35
													105.618	101.268	93.4043
													101.587	97.237
													86.058	81.708
												cre+_D30_5	4.55
													91.422	86.872	78.333
													97.437	92.887
													59.79	55.24
												cre+_D30_4	4.694
													84.787	80.093	72.028
													68.441	63.747
													76.938	72.244
												cre+_D30_3	5.027
													73.868	68.841	68.212
													88.448	83.421
													57.401	52.374
												cre+_D30_2	5.277
													110.435	105.158	88.8837
													91.402	86.125
													80.645	75.368
												cre+_D30_1	5.414
													106.427	101.013	88.359
													101.284	95.87
													73.608	68.194

## Sheet: 1D
	MUC2 staining
		MFI	MFI-MFI of ctrl	Average		MFI	MFI-MFI of ctrl	Average
	WT_1_1	47.618	47.596	50.942	KO_3_9	57.583	43.828	42.2597
		56.974	56.952	51.3258		59.87	46.115	31.7713
		48.3	48.278			50.591	36.836
	Ctrl	0.022	0		Ctrl	13.755
	WT_1_3	59.238	53.776	54.0547	KO_3_7	14.96	13.917	10.6537
		55.92	50.458			11.39	10.347
		63.392	57.93			8.74	7.697
	Ctrl	5.462	0		Ctrl	1.043
	WT_1_2	57.505	52.002	48.9807	KO_3_8	56.361	41.476	42.4007
		53.872	48.369			55.842	40.957
		52.074	46.571			59.654	44.769
	Ctrl	5.503	0		Ctrl	14.885
	WT_2_6	30.701	30.42	34.166	KO_2_4	42.291	35.173	34.026
		41.297	41.016	40.6429		40.621	33.503	26.1766
		31.343	31.062			40.52	33.402
	Ctrl	0.281	0		Ctrl	7.118
	WT_2_4	26.848	22.62	26.671	KO_2_5	42.649	34.718	31.789
		31.965	27.737			37.095	29.164
		33.884	29.656			39.416	31.485
	Ctrl	4.228	0		Ctrl	7.931
	WT_2_5	57.821	57.814	61.0917	KO_2_6	13.321	12.131	12.7147
		62.9	62.893			14.636	13.446
		62.575	62.568			13.757	12.567
	Ctrl	0.007	0		Ctrl	1.19
	WT_3_7	40.008	37.937	42.945	KO_1_2	41.256	35.406	34.0863
		46.496	44.425	37.2731		41.553	35.703	32.1467
		48.544	46.473			37	31.15
	Ctrl	2.071	0		Ctrl	5.85
	WT_3_9	33.375	28.472	36.0033	KO_1_1	38.463	33.5	28.0933
		36.98	32.077			30.178	25.215
		52.364	47.461			30.528	25.565
	Ctrl	4.903	0		Ctrl	4.963
	WT_3_8	34.42	32.245	32.871	KO_1_3	36.901	30.393	34.2603
		37.283	35.108			36.092	29.584
		33.435	31.26			49.312	42.804
	Ctrl	2.175	0		Ctrl	6.508
	Krt20 staining
		MFI	MFI-MFI of ctrl	Average		MFI	MFI-MFI of ctrl	Average
	WT_1_1	160.398	160.398	145.918	KO_1_1	22.463	22.463	21.3973
		142.404	142.404	113.513		21.369	21.369	58.3409
		134.953	134.953			20.36	20.36
	Ctrl	4.844	4.844		Ctrl	6.924
	WT_1_2	93.493	93.493	86.636	KO_1_2	47.281	47.281	53.4883
		86.049	86.049			83.035	83.035
		80.366	80.366			30.149	30.149
	Ctrl	1.155	1.155		Ctrl	6.741
	WT_1_3	126.933	126.933	107.984	KO_1_3	86.593	86.593	100.137
		94.152	94.152			56.847	56.847
		102.867	102.867			156.971	156.971
	Ctrl	3.414	3.414		Ctrl	3.129
	WT_2_1	119.365	119.365		KO_2_1	99.525	99.525	87.1183
		134.176	134.176	116.598		82.868	82.868	71.7153
		96.253	96.253	75.7093		78.962	78.962
	Ctrl	2.242			Ctrl	3.311
	WT_2_2	71.575	71.575		KO_2_2	124.722	124.722	87.1183
		81.554	81.554	72.4417		82.902	82.902
		64.196	64.196			53.731	53.731
	Ctrl	2.891			Ctrl	3.827
	WT_2_3	37.293	37.293		KO_2_3	34.193	34.193	40.9093
		40.153	40.153	38.0883		47.078	47.078
		36.819	36.819			41.457	41.457
	Ctrl	2.519			Ctrl	11.046
	WT_3_3	57.143	57.143	85.8323	KO_3_1	97.719	97.719	59.544
		86.486	86.486	135.861		51.823	51.823	59.2068
		113.868	113.868			29.09	29.09
	Ctrl	3.425			Ctrl	0.972
	WT_3_2	164.51	164.51	171.143	KO_3_2	48.163	48.163	30.836
		185.487	185.487			19.384	19.384
		163.433	163.433			24.961	24.961
	Ctrl	21.835			Ctrl	5.791
	WT_3_1	154.095	154.095	150.606	KO_3_3	72.381	72.381	87.2403
		148.588	148.588			92.329	92.329
		149.135	149.135			97.011	97.011
	Ctrl	15.164			Ctrl	7.142

## Sheet: 2B
	Top 20 UPregulated - Hallmark GSEA AHR KO vs. WT (WENR)
	NAME	SIZE	ES	NES	NOM p-val	FDR q-val	FWER p-val	RANK AT MAX	LEADING EDGE
	HALLMARK_EPITHELIAL_MESENCHYMAL_TRANSITION	189	0.488738	1.67394	0	0.02848	0.028	2395	tags=24%, list=15%, signal=28%
	HALLMARK_COAGULATION	134	0.464562	1.55818	0	0.0550204	0.106	3020	tags=26%, list=19%, signal=32%
	HALLMARK_UV_RESPONSE_DN	142	0.454796	1.53159	0.00100402	0.0491336	0.14	2450	tags=27%, list=15%, signal=31%
	HALLMARK_KRAS_SIGNALING_UP	194	0.443917	1.519	0	0.0412752	0.154	2707	tags=26%, list=17%, signal=31%
	HALLMARK_IL2_STAT5_SIGNALING	193	0.422312	1.44877	0.001	0.0664728	0.287	2595	tags=27%, list=16%, signal=32%
	HALLMARK_APICAL_SURFACE	43	0.481078	1.43669	0.0308008	0.0657073	0.326	2353	tags=28%, list=15%, signal=33%
	HALLMARK_INFLAMMATORY_RESPONSE	188	0.417522	1.4253	0	0.0640669	0.365	3321	tags=26%, list=20%, signal=32%
	HALLMARK_IL6_JAK_STAT3_SIGNALING	84	0.432364	1.39079	0.0210843	0.0778367	0.469	3824	tags=35%, list=24%, signal=45%
	HALLMARK_MYOGENESIS	191	0.399997	1.36749	0.005	0.0902774	0.561	4926	tags=37%, list=30%, signal=53%
	HALLMARK_P53_PATHWAY	197	0.394957	1.36262	0	0.0851918	0.577	5161	tags=51%, list=32%, signal=74%
	HALLMARK_KRAS_SIGNALING_DN	187	0.395435	1.35685	0.005	0.0828963	0.605	1344	tags=14%, list=8%, signal=16%
	HALLMARK_COMPLEMENT	188	0.381435	1.30333	0.007	0.137158	0.83	3371	tags=23%, list=21%, signal=29%
	HALLMARK_ESTROGEN_RESPONSE_LATE	197	0.377578	1.28851	0.022	0.149018	0.878	2143	tags=19%, list=13%, signal=22%
	HALLMARK_INTERFERON_GAMMA_RESPONSE	186	0.369216	1.26587	0.03003	0.177446	0.925	4124	tags=35%, list=25%, signal=46%
	HALLMARK_PANCREAS_BETA_CELLS	37	0.421095	1.2433	0.145602	0.210406	0.971	4672	tags=30%, list=29%, signal=42%
	HALLMARK_TNFA_SIGNALING_VIA_NFKB	194	0.360152	1.23253	0.039	0.221965	0.981	3571	tags=29%, list=22%, signal=37%
	HALLMARK_INTERFERON_ALPHA_RESPONSE	94	0.373635	1.21389	0.12249	0.253925	0.993	4788	tags=48%, list=30%, signal=68%
	HALLMARK_ESTROGEN_RESPONSE_EARLY	196	0.348283	1.19748	0.07	0.280598	0.997	3829	tags=29%, list=24%, signal=38%
	HALLMARK_ALLOGRAFT_REJECTION	184	0.348068	1.18967	0.081	0.28588	0.999	3044	tags=21%, list=19%, signal=25%
	Top 20 DOWNregulated - Hallmark GSEA AHR KO vs. WT (WENR)
	NAME	SIZE	ES	NES	NOM p-val	FDR q-val	FWER p-val	RANK AT MAX	LEADING EDGE
	HALLMARK_MYC_TARGETS_V2	57	-0.275929	-1.26812	0	0.119929	0.027	7262	tags=81%, list=45%, signal=146%

## Sheet: 2C
	Top 20 UPregulated - Hallmark GSEA AHR KO vs. WT (D4 ENR)
	NAME	SIZE	ES	NES	NOM p-val	FDR q-val	FWER p-val	RANK AT MAX	LEADING EDGE
	HALLMARK_MYC_TARGETS_V1	200	0.400087	6.59624	0	0	0	6966	tags=83%, list=43%, signal=143%
	HALLMARK_E2F_TARGETS	199	0.357124	5.90487	0	0	0	6336	tags=74%, list=39%, signal=121%
	HALLMARK_MYC_TARGETS_V2	57	0.54912	4.87978	0	0	0	4779	tags=84%, list=29%, signal=119%
	HALLMARK_G2M_CHECKPOINT	196	0.29658	4.84773	0	0	0	6910	tags=72%, list=43%, signal=124%
	HALLMARK_UNFOLDED_PROTEIN_RESPONSE	111	0.260026	3.11405	0	0	0	9101	tags=82%, list=56%, signal=186%
	HALLMARK_MITOTIC_SPINDLE	197	0.16895	2.74414	0	0	0	11116	tags=85%, list=69%, signal=268%
	HALLMARK_EPITHELIAL_MESENCHYMAL_TRANSITION	189	0.172325	2.74281	0	0	0	3413	tags=38%, list=21%, signal=48%
	HALLMARK_P53_PATHWAY	197	0.165389	2.65215	0	0	0	5167	tags=48%, list=32%, signal=70%
	HALLMARK_TNFA_SIGNALING_VIA_NFKB	194	0.143169	2.35937	0	0.00148503	0.014	4390	tags=41%, list=27%, signal=56%
	HALLMARK_DNA_REPAIR	146	0.161053	2.27526	0	0.00245688	0.027	12288	tags=92%, list=76%, signal=376%
	HALLMARK_WNT_BETA_CATENIN_SIGNALING	40	0.283931	2.18074	0	0.00437069	0.051	4728	tags=58%, list=29%, signal=81%
	HALLMARK_TGF_BETA_SIGNALING	53	0.222404	1.92348	0.00828157	0.0176815	0.211	11085	tags=91%, list=68%, signal=286%
	HALLMARK_KRAS_SIGNALING_UP	194	0.113613	1.8237	0.0171429	0.0276336	0.32	1605	tags=21%, list=10%, signal=23%
	HALLMARK_IL2_STAT5_SIGNALING	193	0.102892	1.69484	0.0286299	0.0487224	0.54	3138	tags=30%, list=19%, signal=36%
	HALLMARK_MYOGENESIS	191	0.1013	1.63394	0.0353635	0.05925	0.632	4062	tags=35%, list=25%, signal=46%
	HALLMARK_ANGIOGENESIS	34	0.229566	1.58746	0.0509804	0.0686132	0.704	4390	tags=50%, list=27%, signal=68%
	HALLMARK_APICAL_JUNCTION	196	0.0909407	1.49288	0.0728347	0.0990452	0.843	2016	tags=21%, list=12%, signal=24%
	HALLMARK_IL6_JAK_STAT3_SIGNALING	84	0.127577	1.39783	0.0892495	0.1362	0.939	1801	tags=24%, list=11%, signal=27%
	HALLMARK_NOTCH_SIGNALING	32	0.157332	1.04081	0.407407	0.467554	1	4545	tags=44%, list=28%, signal=61%
	HALLMARK_APOPTOSIS	158	0.0685122	1.01862	0.435223	0.471406	1	3413	tags=28%, list=21%, signal=35%
	Top 20 DOWNregulated - Hallmark GSEA AHR KO vs. WT (D4 ENR)
	NAME	SIZE	ES	NES	NOM p-val	FDR q-val	FWER p-val	RANK AT MAX	LEADING EDGE
	HALLMARK_INTERFERON_ALPHA_RESPONSE	94	-0.299124	-3.34377	0	0	0	6561	tags=70%, list=40%, signal=117%
	HALLMARK_HYPOXIA	197	-0.200184	-3.26583	0	0	0	5846	tags=56%, list=36%, signal=86%
	HALLMARK_INTERFERON_GAMMA_RESPONSE	186	-0.205436	-3.25754	0	0	0	6992	tags=63%, list=43%, signal=110%
	HALLMARK_OXIDATIVE_PHOSPHORYLATION	194	-0.192739	-3.17934	0	0	0	10449	tags=84%, list=64%, signal=232%
	HALLMARK_PROTEIN_SECRETION	94	-0.266391	-2.94259	0	0	0	9330	tags=84%, list=58%, signal=197%
	HALLMARK_ADIPOGENESIS	196	-0.155865	-2.5473	0	0.00015	0.001	6767	tags=57%, list=42%, signal=97%
	HALLMARK_BILE_ACID_METABOLISM	107	-0.207706	-2.48666	0	0.000282857	0.002	7866	tags=69%, list=49%, signal=133%
	HALLMARK_HEME_METABOLISM	185	-0.15567	-2.47514	0	0.0002475	0.002	8020	tags=65%, list=49%, signal=127%
	HALLMARK_FATTY_ACID_METABOLISM	156	-0.163804	-2.3769	0	0.00047	0.004	6099	tags=54%, list=38%, signal=86%
	HALLMARK_PEROXISOME	99	-0.199059	-2.29871	0.00196464	0.00178982	0.015	8582	tags=73%, list=53%, signal=154%
	HALLMARK_XENOBIOTIC_METABOLISM	190	-0.142555	-2.28638	0.00205339	0.00162711	0.015	3433	tags=35%, list=21%, signal=44%
	HALLMARK_INFLAMMATORY_RESPONSE	188	-0.130732	-2.11783	0.00383877	0.00526269	0.057	4114	tags=38%, list=25%, signal=51%
	HALLMARK_ESTROGEN_RESPONSE_LATE	197	-0.120107	-1.94092	0.00392927	0.0159054	0.175	5894	tags=48%, list=36%, signal=75%
	HALLMARK_PANCREAS_BETA_CELLS	37	-0.263095	-1.89414	0.0102041	0.0191143	0.226	8012	tags=76%, list=49%, signal=149%
	HALLMARK_KRAS_SIGNALING_DN	187	-0.11481	-1.8241	0.0116732	0.0260345	0.311	2582	tags=27%, list=16%, signal=32%
	HALLMARK_CHOLESTEROL_HOMEOSTASIS	73	-0.182516	-1.78439	0.0354331	0.0294336	0.354	4383	tags=45%, list=27%, signal=62%
	HALLMARK_COMPLEMENT	188	-0.104947	-1.72176	0.0224719	0.0378819	0.452	8148	tags=61%, list=50%, signal=121%
	HALLMARK_PI3K_AKT_MTOR_SIGNALING	102	-0.14066	-1.64187	0.0222672	0.0538906	0.593	11560	tags=85%, list=71%, signal=296%
	HALLMARK_ANDROGEN_RESPONSE	96	-0.134424	-1.55718	0.0484496	0.0765606	0.74	6108	tags=51%, list=38%, signal=81%
	HALLMARK_COAGULATION	134	-0.115615	-1.54168	0.072407	0.077886	0.764	5158	tags=43%, list=32%, signal=63%

## Sheet: 2D
¬© 2000-2021 QIAGEN. All rights reserved.
Predicted Upstream Transcriptional Regulator in AHRKO vs WT organoids in WENR conditions
Upstream Regulator	Expr Log Ratio	Molecule Type	Predicted Activation State	Activation z-score	Flags	p-value of overlap	Target Molecules in Dataset	Mechanistic Network
TP53		transcription regulator	Activated	2.971		7.97e-07	ACACB,ACE,ACSF2,ADAM8,ADGRE5,AGTR1,ALDH1A1,ALDH4A1,ALOX5,AMOTL2	351 (22)
IRF2		transcription regulator	Activated	2.56		6.24e-05	BCL2,C1QTNF1,CASP1,Chil3/Chil4,CLDN2,CTSS,Ifi47,ISG15,LBP,LCN2	258 (18)
STAT5A	0.498	transcription regulator	Activated	2.243		1.16e-06	ABCG1,AKR1C3,AR,ASCL2,BCL11A,BCL2,C9orf152,CD68,CYP1B1,ESR1	372 (20)
CTNNB1		transcription regulator	Activated	2.198		2.35e-09	AHR,ALDH1A1,Ang4,AQP5,AR,ASCL2,BACE1,BCL2,BMP4,CCN2	397 (20)
STAT1		transcription regulator		1.946		8.04e-06	C3,CASP1,CCL5,Chil3/Chil4,CTSS,FGL2,GBP4,HERC6,IFI16,IFI44	282 (18)
NFKBIA		transcription regulator		1.943		1.87e-12	Abcb1b,ADGRE5,AGTR1,AMPD3,ATP11A,AZGP1,BCL11A,BCL2,BTG2,C3	342 (18)
GATA2		transcription regulator		1.746		2.01e-09	ABCA13,ADGRE5,ALOX5,ANGPTL2,AR,AZGP1,C9orf116,CCL5,CD177,CD36	175 (7)
NKX2-1		transcription regulator		1.392		3.07e-07	AQP5,Bex1,BMP4,CA8,CHIA,FAM3D,HLA-A,LCN2,LRG1,MYB
LEF1		transcription regulator		1.373		4.4e-06	AR,BCL2,CAV1,CDKN2A,CDX1,CPE,EPHX1,FRMD6,GNAO1,ITGB8	319 (21)
ZEB1		transcription regulator		1.277		6.36e-05	Abcb1b,ALDH1A1,CCN2,CDKN2A,COMMD3-BMI1,LOXL2,MAP1B,PLAU,PTGS2,TF	264 (11)
HIF1A		transcription regulator		1.252		4.55e-07	ABCC8,ACE,AGTR1,AHR,ANGPTL4,APLN,BACE1,BCL2,CAV1,CAVIN2	366 (17)
CREBBP		transcription regulator		1.234		3.4e-07	ANXA6,AR,ARHGEF3,BANK1,BCL2,CAMK2B,CCL5,CKB,CNN3,CRIM1	313 (19)
CEBPA		transcription regulator		1.173		4.16e-06	Abcb1b,ADH1C,AKR1C3,ANPEP,APLN,AQP5,BCL2,BTG2,C3,EPHX1	356 (23)
CDX2		transcription regulator		1.113		6.71e-05	AOC1,BCL2,CAV1,CDX1,CLDN2,DDC,ETS1,HNF4A,HOXD3,MEP1A
GATA4		transcription regulator		1.02		3.62e-06	ACTA1,AGTR1,BCL2,CCN2,CLDN2,EPHX1,IFI16,INHA,KRT14,KRT27	143 (8)
MRTFB		transcription regulator		0.912		2.18e-09	ACTA1,AMOTL2,CAVIN2,CCL5,CCN2,CD177,CLDN15,COL5A2,CRIM1,EYA2	204 (10)
SOX9	0.4	transcription regulator		0.856		1.38e-07	AR,CCN2,COMMD3-BMI1,CYP26B1,GDF10,GUCA2A,HIVEP3,IHH,ITGB8,KRT15	240 (10)
GATA6		transcription regulator		0.766		2.81e-05	AQP5,BCAM,BMP4,Cald1,CAV1,Chil3/Chil4,CRYL1,FOXA3,HNF4A,KRT14
KLF2		transcription regulator		0.605		8.72e-12	ACE,APLN,AQP5,BMP4,CAV1,CCL5,CCN2,CD36,CD55,CYP1B1	314 (21)
NFE2L2		transcription regulator		0.564		8.63e-05	ACE,AHR,AOX1,ARHGEF3,BCL2,CCL5,CCN2,CD36,CHGB,EPHX1	302 (16)
MRTFA		transcription regulator		0.477		6.32e-08	ACTA1,AMOTL2,CAVIN2,CCL5,CCN2,CD177,CDKN2A,CLDN15,EYA2,F2R	309 (20)
FOS		transcription regulator		0.464		1.4e-09	AGTR1,AKR1C3,APLN,C3,CCL5,Ccl7,CCN2,CD68,CLDN2,COL16A1	279 (16)
JUN		transcription regulator		0.315		1.31e-11	Abcb1b,ANGPTL2,AR,C3,CAV1,CCN2,CD68,CDKN2A,CHL1,CHST4	366 (20)
LMO2		transcription regulator		0.192		2.68e-05	ACOX2,AHR,BCL11A,BCL2,CASP1,CDKN2A,CLDN2,F2R,FNDC3B,GPRC5B
LDB1		transcription regulator		0.192		2.52e-05	ACOX2,AHR,BCL11A,BCL2,CASP1,CDKN2A,CLDN2,F2R,FNDC3B,GPRC5B
ETV4		transcription regulator		0.173		7.26e-06	CAV1,CDKN2A,MMP14,MMP7,MYB,PTGS2,SPP1,VIM,WWTR1	169 (7)
ETV5		transcription regulator		0.122		1.35e-06	AKAP5,AQP5,CAV1,CAVIN2,EGFL6,KRT13,KRT80,LCN2,MMP14,MYB
NFAT5		transcription regulator		0.081		2.17e-06	AR,C1QTNF1,CCN4,IFI16,IFIT1B,IFIT3,IGFBP7,IRGM,LCN2,Mx2	246 (17)
STAT3		transcription regulator		0.076		2.24e-09	AHR,ALDH1A1,ANGPTL4,BCL2,CASP1,CCL5,CCN2,CDKN2A,ESR1,FERMT2	310 (20)
JUND		transcription regulator		0		1.41e-05	AGTR1,C3,CCL5,Ccl7,CDKN2A,MMP7,NOX4,NTS,PLAU,RUNX2	337 (18)
TP63		transcription regulator		-0.086		3.75e-05	AHR,BMP4,CAVIN2,CCN2,CDKN2A,CYP2F1,EDN2,F2R,IGFBP2,IGFBP7	274 (17)
HNF1B		transcription regulator		-0.13		5.22e-06	COL5A2,FBLIM1,FOXA3,HNF1A,HNF4A,IHH,LAMB1,MMP7,NR1H4,NR5A2	205 (9)
STAT6		transcription regulator		-0.232		3.56e-07	ADAP1,BCL2,CCL5,CD38,Chil3/Chil4,Clca3a1/Clca3a2,CLDN2,CLPS,CTNS,CTSS	367 (19)
FOXA2		transcription regulator		-0.291		1.03e-05	ABCC8,ADH1C,ALOX5,C3,CD55,CLCA1,DDC,EPHX1,FOXA3,HNF1A	110 (5)
NKX2-3		transcription regulator		-0.313		4.28e-08	ADAP1,ANGPTL4,ARHGDIB,BCHE,BMP4,CASP1,CAVIN2,CBS/CBSL,CD36,CD38
TWIST1		transcription regulator		-0.384		1.68e-09	ALDH1A1,AR,BCL2,C1QTNF1,C3,CCN4,CDKN2A,EGFL6,ESR1,ETS1	284 (17)
MYB	-1.021	transcription regulator		-0.883		7.6e-05	ANPEP,BANK1,BCL2,C3,CAMK2B,CBX4,CNN3,GSTM1,ITGA2B,LCN2	347 (23)
RUNX3		transcription regulator		-0.955		1.24e-05	AKAP6,CCN2,COMMD3-BMI1,CPVL,CRIM1,FGF9,IL18,LIFR,MID1,MSRB3
SMARCA5		transcription regulator		-1		7.05e-07	AHR,BST1,CASP1,GM2A,GPRC5B,GRIA3,HLA-A,IFITM2,KHDC1L,PHLDA3
SOX2		transcription regulator		-1.173		3.77e-07	ABTB2,AFAP1L2,AHR,ALDH1A1,ALOX5,ARHGEF10,ASCL2,BFSP2,BMP4,CCL5	290 (14)
IKZF1		transcription regulator		-1.225		5.44e-05	ACP1,C1QTNF1,CAV1,CD38,CD68,DNAJC6,DNM3,DOCK4,FGF13,IFI16	26 (2)
TRIM24		transcription regulator		-1.668		3.74e-07	Apol9a/Apol9b,CCL5,GBP4,HERC6,Ifi27l2a/Ifi27l2b,IFI44,IFIT1B,IFIT3,IRGM,ISG15	197 (14)
SIRT1		transcription regulator		-1.799		5.97e-10	ABCG1,APLN,BCL2,CAV1,CCL5,CD36,CDKN2A,CLCA1,ENTPD8,ESR1	258 (18)
Predicted Upstream Transcriptiona Regulator in AHRKO vs WT organoids in d4 ENR conditions
Upstream Regulator	Expr Log Ratio	Molecule Type	Predicted Activation State	Activation z-score	p-value of overlap	Target Molecules in Dataset	Mechanistic Network
YAP1		transcription regulator	Activated	4.622	2.8e-12	ADAMTS1,AMOTL2,ANKRD1,ANLN,BAX,BCL2L1,BCL2L11,BMP2,CAVIN2,CCDC80,Ccl2,CCN1,CCN2,CCNA2,CCNB1,CCND1,CCNF,CDC20,CDKN1B,CDX2,CPT1A,CPT2,CSF1,CSF2,CYP11A1,DTYMK,EDN1,EGR1,FLNA,FN1,FOS,FOXM1,GADD45A,GDF15,HMGCR,HMGCS1,HMGCS2,ICAM1,IGF1R,INHBA,ITGA5,KIF23,LDHA,LIFR,LMNB1,MAP1B,MC2R,MCM3,MYL9,NEGR1,NEK2,NLRC4,PDGFB,PLK1,POLA1,PPP1R3B,RAD51,RPL10A,RPL11,RPL12,RPL14,RPL27A,RPL3,RPL37,RPL4,RPL6,RPL8,Rplp1 (…	1117 (19)
MYC		transcription regulator	Activated	4.324	2.45e-33	ABCA1,ABCA2,ABCB10,ABCB9,ABCC3,ABCD3,ABCG1,ACADM,ACOT12,ACTA1,ACTB,ACTN1,ACVR2A,ADAMTS1,AHR,AIMP2,AK2,AKAP12,ALDOA,ALOX5,ANXA6,AOPEP,APEX1,APP,AR,ARG1,ASCL2,ASS1,ATAD3A,ATP13A2,AXL,BAX,BBC3,BCL2,BCL2L1,BCL2L11,BCL6,BDNF,BMPER,BUB1,BZW2,C1QBP,CAD,Cald1,CASP1,CASP9,CAST,CCNA2,CCNB1,CCND1,CCND2,CCNG2,CD44,CDC20,CDC34,CDH2,CDK4,CDKN1B,CDKN2A,CDX2,CHP1,CHRNB1,CIDEC,CITED1,CLDN7,CLIC4,CLU,COL1A1,COL4A1…	1611 (21)
TRIM24	-0.249	transcription regulator	Activated	4.288	3.73e-12	Apol9a/Apol9b,Bst2,CCL5,CSRP1,CXCL10,DDX60,DHX58,FLRT3,GLUL,HERC6,Ifi27l2a/Ifi27l2b,IFI35,IFI44,Ifi47,IFIH1,IFIT1B,IFIT2,IFIT3,IL1R1,IRF1,IRF7,IRGM,ISG15,JAK2,LGALS3,Ly6a (includes others),MGMT,NMI,OAS1,OASL,PARP12,PHF11,PLAC8,PLEC,PRPS2,PSMB10,PSMB8,PSMB9,PTHLH,RTP4,SAMD9L,SERPINE1,SPP1,STAT2,TGFBI,Tgtp1/Tgtp2,TLR2,TP53,TRIM6-TRIM34,UBA7,VEGFA	1250 (21)
CEBPB	0.587	transcription regulator	Activated	4.241	8.58e-08	ABCB1,ADH1C,Akr1b7,ALDH1A1,ALDH1A2,ANTXR1,AOC1,APOB,APP,ARG1,AURKA,BCL2,BCL2L1,BDNF,BGLAP,C3,Ccl2,CCL5,CCNA2,CCND1,CCND2,CCP110,CCR1,CCRL2,CD14,CD1D,CDC20,CDCA3,CDH3,CDK4,CDKN1B,CDO1,CEBPB,CHEK2,CHIT1,COL1A1,CP,CPT1A,CTPS1,CXCL10,CXCL2,CXCL3,CYP11A1,Cyp2d9 (includes others),DCTPP1,DGAT2,DHCR7,DUT,ENTPD2,FGFR2,FHL1,FN1,FOS,FOXO3,FTL,GADD45A,GLIPR2,HAS2,HELLS,HLA-A,HMGB2,HMMR,HSP90AA1,HSPD1,HSPE1,I…	1359 (22)
NKX2-3		transcription regulator	Activated	3.875	4.07e-07	ADAP1,AIF1L,ANGPTL4,ANKRD37,ANLN,BATF2,BCHE,BMP2,BMP4,CASP1,CAVIN2,CD38,CRYAB,DDX60,DHX58,EDN1,FBXO6,FLRT2,GASK1B,GCH1,GDF15,GMPR,HELZ2,HES2,HLA-F,HMMR,HSD17B2,KLF4,LY6E,LYPD1,MAMDC2,MAP2,MEDAG,MMP7,NT5C3A,NT5DC2,PAPSS2,PARP12,PARP14,PARP9,PHGDH,PIM3,PKIA,PLD1,PLSCR1,PRSS12,PSAT1,PSMB8,PSMB9,RNF213,RPS23,RTP4,SAMD9L,SERPINE2,SHMT2,SHOX2,SLC40A1,STAT2,TAP2,TENT5A,TIPARP,TMEM158,TRIM5,UBA7,UBE2L6,V…
SNAI1		transcription regulator	Activated	3.391	3.91e-07	ACTN1,ACTR3,AFAP1,ANKRD1,AXL,BAK1,BCL2L1,BGLAP,BMP4,CCN1,CCN2,CCND1,CCND2,CD55,CDH2,CDK4,CLDN4,CLDN7,COL1A1,ELF4,EPCAM,ESPN,ESRP1,FLNA,FLNB,FLNC,FN1,FOS,FST,GDF15,HNF4A,HPGD,ID4,IL23A,IL7,INHA,KRT8,L1CAM,LEF1,LIF,MMP14,MMP9,PFKP,RUNX2,SERPINE1,SLC28A3,TF,TGFB1,VASP,VDR,VILL,VIM,ZEB1	1371 (21)
CTNNB1		transcription regulator	Activated	3.36	1.8e-26	ABCB1,ABCD4,ACTB,ACTR3,ACVR2A,ADGRG2,ADSS2,AHR,AKAP13,ALDH1A1,ALDH1A2,ALDH3A2,AMIGO1,ANXA1,APP,AR,ARFGAP3,ARL4A,ASCL2,ATP6V0A1,AURKA,AXIN2,BBC3,BCL2,BCL2L1,BCL2L11,BDNF,BGLAP,BMP1,BMP2,BMP4,CA9,CASP7,Ccl7,CCN1,CCN2,CCNA2,CCND1,CCND2,CD44,Cd52,CDH2,CDKN1B,Cdkn1c,CDKN2A,CDX1,CDX2,CEACAM1,CHEK2,CIDEC,CLDN2,CLU,CNN2,CNTFR,COL1A1,COL4A1,COL4A2,COL4A5,COMMD3-BMI1,CPT1A,CPT2,CRAT,CRIP1,CRYBG1,CTSF,CXCL2…	1381 (21)
STAT6		transcription regulator	Activated	3.281	3.5e-18	Acot1,ACOX1,Acp5,ACTB,ADAM11,ADAP1,AHNAK,AKAP13,ANXA1,APOLD1,ARG1,ARID5A,ARNTL2,ASS1,BAX,BCL2,BCL2L1,BCL6,Bst2,CCDC86,Ccl2,CCL5,CCND2,Cd24a,CD38,CD40,CDKN1B,CIDEB,CIDEC,CISH,CKAP4,Clca3a1/Clca3a2,CLDN2,Cmah,COL1A1,CPT1A,CRIP1,CTSS,CTSW,CXCL10,CXCL2,CXCL3,DDHD1,DGKA,DHX58,DUOX2,EGR1,EHHADH,EPHX1,FADS1,FAM20B,FCER2,FCRL1,FKBP5,FLRT2,FSCN1,GADD45B,GATM,GNA15,GPM6B,GTSE1,H2-T22,HLA-DMB,HMGCR,HMGCS2,H…	1138 (19)
TCF4		transcription regulator	Activated	3.243	9.4e-08	ADA,ADAMTS9,AEN,ANGPTL4,ANXA6,APH1A,B4GALT1,BACH2,BAG2,BCL6,BEX3,BNIP3,BYSL,CASP1,CCL28,CCNA2,CD38,CD40,CD55,CDC20,CDCA3,CDKN2A,CKAP4,Clec2d (includes others),CREB3L2,DACH1,DSTN,DUT,EDEM1,ELF4,EPCAM,EXOSC1,FGD2,FKBP7,FMR1,FTSJ1,GEMIN5,GMPR,GRB14,H1-0,HMGB2,HMMR,HSPBP1,ID3,IFI16,IGFBP3,IGFBP4,IL15,IL7,INHBA,ITGB5,JAK2,KCNN4,LRP1,Ly6a (includes others),LY6D,MRTO4,MVP,NEK2,NOTCH1,NUF2,OPTN,PARP8,PDC…	682 (7)
SMAD1		transcription regulator	Activated	3.179	3.8e-05	BCL2L1,BTG2,CCN2,COL1A1,COL4A1,CSF1,CXCL2,CXCL3,GADD45B,HHEX,ICAM1,ID4,IRF1,PDGFA,PDGFB,RUNX2,SOX9,SPP1,VCAM1,VEGFA	1229 (23)
KDM3A		transcription regulator	Activated	2.977	4.8e-06	AR,CCN1,CCN2,CCND1,CHRNB1,CUL7,EDN1,ETS1,FLNC,FSTL3,GDF15,IL33,KLF5,LOXL2,MCAM,MMP9,PCNA,PLOD2,SERPINE1,TNC	469 (7)
FOXM1	0.761	transcription regulator	Activated	2.966	2.64e-08	ACE,ACE2,ANXA1,AR,AURKA,AXIN2,CCNA2,CCNB1,CCND1,CCND2,CCNF,CDC20,CDH2,CDKN1B,CDKN2A,CENPA,CKS1B,COMMD3-BMI1,FLT1,FN1,FOS,FOXM1,GLB1,GTSE1,HSD11B2,IL1RN,ITGA5,JUN,KIF20A,LDHA,LEF1,MMP7,MMP9,MUC5AC,NEK2,Nes,NUF2,PCNA,PDGFA,PGK1,PLK1,PRC1,PROM1,RELA,SFTPD,STMN1,TOP2A,TP53,VCAN,VEGFA,VIM,XRCC1,ZEB1	1344 (24)
MRTFA		transcription regulator	Activated	2.955	6.22e-07	ACTA1,ACTB,AMOTL2,ANKRD1,ANLN,BCL2L1,CAVIN2,CCL5,CCN1,CCN2,CDC42EP2,CDKN2A,CLDN15,CMA1,CNN2,COX7A1,CXCL6,CYBA,DSG1,EDN1,EGR1,EGR3,ETV6,EYA2,F2R,FADS2,FLNA,FOS,GADD45A,GSTM5,HLA-A,HPGD,ICAM1,ITGA5,ITGA6,LCN2,LTF,MAP2,MAPK13,MGST2,MMP9,MOGAT2,MYL9,P2RY1,PRSS57,RAC1,RAMP1,Saa3,SELENOP,SERINC3,SERPINE1,SORBS1,TGFB2,THBS1,TNC,Tpm2,Tpm4,TST,VCAM1	1371 (27)
TP53	0.525	transcription regulator	Activated	2.86	7.32e-43	AATF,ABCA1,ABCA2,ABCB1,ABCB6,ABCC2,ABCG2,ACAA2,ACACB,ACADM,ACE,ACER2,ACOT11,ACSF2,ACSL3,ACSS2,ACTB,ACTL6A,ACTN1,ADA,ADAM12,ADAM8,ADORA2B,ADRB2,AEN,AGTR1,AIRE,AK1,AK4,AKAP12,AKT3,ALDH1A1,ALDH1A2,ALDH1B1,ALDH4A1,ALDOA,ALOX5,AMOTL2,ANKH,ANKRD1,ANLN,ANTXR1,ANXA1,ANXA2,ANXA6,AP3B1,APEX1,APOBEC1,APP,AR,ARG1,ARHGAP5,ARRB1,ASS1,ASTN2,ATP1A1,ATXN1,AURKA,BAK1,BAX,BBC3,BCL2,BCL2L1,BCL2L11,BDNF,BGLAP,BICD2,B…	1311 (22)
ERG		transcription regulator	Activated	2.84	1.25e-08	ACOT8,ACTN1,ADGRG1,ADRB2,AR,ARHGAP24,ARHGAP28,AXIN2,CCNA2,CDH2,CDK5RAP2,CHRNB1,CHRNB2,CLIP1,COLGALT1,DAAM1,DBN1,DIP2A,DNMBP,DSTN,EPB41L3,ETS1,F2R,FHL1,FKBP5,FLNB,FLNC,FLT1,FMNL3,FOSB,HMMR,HPGD,ICAM1,IGF1R,ILK,IRS2,ITGA6,LAMA5,LEF1,MMP9,MYO1D,NDRG1,NLGN1,NPAS1,NR4A2,NUMB,PHACTR2,PLAT,PLAU,PLPP3,PSTPIP2,RALGPS2,RAPGEF1,RAPH1,RASA2,RBMS1,RHOJ,RPL27A,RSU1,SOX4,SOX9,SPP1,TACC1,TDRD5,THBS1,TMPRSS2,VIM,…	1234 (18)
SMAD3		transcription regulator	Activated	2.553	1.33e-08	ABI2,ADAM12,ANKRD1,APOB,ARHGAP24,ARHGAP27,ARID3A,AXIN2,BCL2,BCL2L11,BGLAP,BMP2,BMP6,C3,Ccl2,CCN2,CCND1,CCND2,CCNG2,CDH2,CDK4,CDKN2A,CES1,CKS1B,COL1A1,CXCL10,CXCL3,CYP11A1,CYP51A1,DEPTOR,DOCK4,EDN1,EGR1,EREG,FDFT1,FN1,FOS,FOXO3,FST,FSTL3,GADD45B,HAS2,HHEX,HNF4A,ID3,IL15,IL23A,INHA,ITGB5,JUN,LGALS9B,LPAR1,Ly6a (includes others),MAX,MBOAT2,MMP9,MXD1,NET1,PABPC4,PCNA,PDGFB,POR,PTHLH,PTP4A3,RAC1,RPS6,…	1462 (19)
SOX9	0.885	transcription regulator	Activated	2.537	1.99e-05	ADAMTS1,AR,CCN2,CDH2,CDK4,CDX2,CELSR2,COL1A1,COMMD3-BMI1,CREB3L2,DMBT1,FGFBP1,FOS,FZD2,FZD9,GAS7,GUCA2A,HAPLN1,IHH,ITGB8,KIT,LBP,LRP6,MAPK3,MSRB3,PAQR6,PPARG,PRKCA,RUNX2,SDK2,SOX4,SOX9,SULF2,TCF7L2,TIMP2,VEGFA	1466 (23)
JUN	0.473	transcription regulator	Activated	2.461	2.33e-17	ABCB1,AKAP12,AKT3,ALAS1,ALPP,ANGPTL2,ANKRD1,ANXA1,ANXA2,APEX1,APP,AR,ARG1,ARNTL2,AXL,BAK1,BAX,BBC3,BCL2L11,BDNF,BGLAP,C3,Ccl2,Ccl7,CCN1,CCN2,CCNA2,CCND1,CCND2,CD14,CD44,CDC20,CDKN1B,CDKN2A,CHL1,CHST4,Clca3a1/Clca3a2,CLDN2,CLU,COL1A1,Crip2,CSF1,CSF2,CSTA,CXCL10,CXCL3,CYCS,CYP11A1,CYP1B1,CYP2J2,EDN1,EEF2,EPHX2,ERBB2,EREG,EVX1,F3,FLNC,FN1,FOS,FOXA2,FOXO3,FTH1,GADD45A,GCLC,GJA1,GPT,GREB1,GSTA5,GSTP1,…	1521 (20)
MRTFB		transcription regulator	Activated	2.408	3.95e-06	ACTA1,ACTB,ADAMTS1,AMOTL2,ANKRD1,ANLN,ARID5B,BCL2L1,CAVIN2,CCL5,CCN1,CCN2,CLDN15,CMA1,CNN2,CXCL6,CYBA,EDN1,EGR1,EGR3,ETV6,EYA2,F2R,FADS2,FLNA,GADD45A,GSTM5,HLA-A,HPGD,INHBA,ITGA5,ITGA6,LCN2,LTF,MAP2,MAPK13,MGST2,MOGAT2,MYL9,NUAK1,P2RY1,PRSS57,RAMP1,Saa3,SELENOP,SERINC3,SERPINE1,SLFN5,SORBS1,TGFB2,THBS1,Tpm4,TST	932 (13)
STAT3		transcription regulator	Activated	2.329	6.42e-11	AGRP,AHR,ALDH1A1,AMER1,ANGPTL4,APEX1,ARG1,ARNTL2,BAK1,BCL2,BCL2L1,BCL2L11,BCL6,BCL9L,BNIP3L,CA9,CASP1,CASP7,Ccl2,CCL5,CCN2,CCNB1,CCND1,CCND2,CCR1,CCRL2,CD40,CD44,CDH2,CDKN1B,CDKN2A,CDON,CEACAM1,CEBPB,CLIC5,COL1A1,CSF2,CTF1,CXCL10,CXCL2,CXCL3,CXCL6,DLL1,DMBT1,DNM2,DNMT3B,DTX3,ECT2,EDN1,EGR1,EGR3,ENPP2,ERBB2,ETV3,F3,FGL2,FLRT3,FLT1,FN1,FOS,FOXA3,FSCN1,FST,GADD45A,GJA1,GLIPR1,HAS2,HERC6,HK2,HLA-A,HN…	1149 (20)
ZEB1	1.745	transcription regulator	Activated	2.303	1.55e-05	ALDH1A1,ANKRD1,CCN1,CCN2,CCNG2,CDKN2A,COL1A1,COMMD3-BMI1,EDN1,ESRP1,FN1,KIT,KRT19,LOXL2,MAL2,MAP1B,MMP9,MRC1,NRP1,NRP2,OAS1,PLAU,PTPRZ1,RBM47,RELA,S100A10,SERPINE1,TF,TGFBI,THBS1,VIM,XDH,ZEB1	1292 (17)
E2F1		transcription regulator	Activated	2.302	7.01e-12	ABCB1,ABCG2,ACTR3,ADIPOR2,AR,AURKA,BAK1,BAX,BBC3,BCL2,BCL2L1,BCL2L11,BGLAP,BID,BMP4,BNIP3,Calm1 (includes others),CASP7,CASP9,CBX7,CCNA2,CCNB1,CCND1,CCND2,CCNF,CD44,CDC20,CDCA4,CDK4,CDKN1B,CDKN2A,CHEK2,CITED2,CRYAB,DBF4,DDAH2,DDX39B,DUT,E2F2,ECT2,EGR1,EYA2,FBXO5,FEN1,FGFR2,FHL1,FKBP3,FLT1,FOS,FOXM1,FOXO3,GABARAP,Gcg,GM2A,GRAMD4,GRAP,HELLS,HMGB2,HMGN1,HSD11B2,HSPD1,HSPE1,ICAM1,ID3,ILK,IRS1,IRS2,JA…	1048 (17)
ETV5	0.764	transcription regulator	Activated	2.283	7.94e-10	AHNAK,AKAP5,BAX,CAVIN2,CCND1,CDH2,CLDN4,CLDN7,CLIC5,EGFL6,ETV5,FN1,FOXM1,FXYD5,GALNT3,HOPX,ICAM1,ITGA5,KRT19,KRT80,LCN2,LGALS3,LMO7,LYZ,MAF,Mcpt2,MID1IP1,MMP14,MSN,MUC5AC,PKP2,PKP3,PKP4,PMP22,QKI,RET,S100A14,S100A6,SPP1,TIMP3,VEGFA,WWTR1,ZEB1	980 (13)
WWTR1	0.484	transcription regulator	Activated	2.261	8.32e-09	ANGPTL4,BGLAP,BMP2,CCN1,CCN2,CCNA2,CD44,COL1A1,CXCL2,CXCL3,CYP11A1,DTYMK,EMP1,FN1,GJA1,ICAM1,ITGB8,LAMA3,LAMA5,MC2R,NEGR1,RRM1,RRM2,RUNX2,SERPINE1,SH3BP1,SPP1,SYNPO,TYMS,VCAM1	1053 (21)
CCND1	0.439	transcription regulator	Activated	2.228	1.5e-11	AFAP1,AHNAK,AR,ARMCX1,ASAP2,AURKA,BCL2,Bmyc,CCDC32,CCNA2,CCND1,CCND2,CD44,CDCA7L,CDK4,CDKN1B,CDKN2A,CLIC6,COL1A1,DDIAS,DKK2,DTL,ENDOD1,ENO1,ENPP2,EPS8,ERBB2,ERBIN,EREG,FLNA,FOXM1,GJB1,GPRC5A,GPRIN2,HERC3,HOMER2,HSPB1,ID3,IER3,ITGB6,KIF20A,KLHL24,Klra2,KRT4,LAMB2,LCORL,MAML3,MCM4,MCM7,MORC4,MYBL1,MYO7A,NCAPH,NCOA3,NOP2,NOP58,NOTCH1,NT5E,PCNA,PCYT1A,PCYT1B,PDCD4,PDLIM4,PKP4,PLK1,PPARG,PPCS,PSMC3IP,…	1035 (18)
REL		transcription regulator	Activated	2.201	3.37e-06	ACSS2,AGA,AHR,ANLN,APP,ARFGAP3,ATXN1,BACH2,BBC3,BCL2,BCL2L1,CAMK2D,CCND1,CCND2,CD40,CMPK1,COTL1,CSF2,CXCL10,CXCL3,DDX18,DNASE1L1,DUT,EDARADD,ETV5,EXOSC1,F3,FADS2,FCER2,FN1,FOS,FOXO3,GADD45B,HLA-A,ICAM1,IER3,IFIT1B,IFT74,IL18,IL23A,JUN,KAT6A,KCNK6,MAP3K8,MMP9,NAB2,NR4A1,NRARP,PARP14,PHGDH,PIPOX,PLAAT3,PLK2,PPP1R14B,PYCARD,RBL1,RDH10,RELA,RORC,SLC25A27,SLC7A6,SORBS1,TNF,TNFRSF10A,Tnfrsf22/Tnfrsf23,…	858 (15)
MLXIPL		transcription regulator	Activated	2.039	6.47e-07	ACACB,ACSS2,ADIPOR2,ANXA2,Ccl2,CIDEC,CPT1A,DHRS7B,ELOVL6,GPAM,GPAT3,HMGCR,HMGCS2,MID1IP1,MRC1,PCK1,PGD,PKLR,PNPLA3,PPARG,PYGL,RGS16,RPL10A,RPL11,RPL12,RPL14,RPL27A,RPL3,RPL37,RPL4,RPL6,RPL8,Rplp1 (includes others),RPLP2,RPS10,RPS12,RPS16,RPS18,RPS19,RPS2,RPS21,RPS23,RPS28,RPS3,RPS6,RPS8,RPS9,RPSA,SLC2A4,TXNIP	1114 (13)
HTT	-0.31	transcription regulator	Activated	2.012	8.12e-12	ABCA1,ABCC10,ACADM,ACTA1,ADAMTS4,ADORA2A,AKAP12,ALDOA,ALDOC,AP1S1,APP,ATL2,ATP1A1,ATP6V0E2,ATP8A1,AZIN1,B3GNT2,BASP1,BBC3,BCL2,BCL2L11,BCL6,BDNF,BID,BMP1,BMP3,CA12,CA4,CALML4,CAMK2B,CAMK4,CASP1,CAST,CBR1,CCL5,CCN2,CCND1,Cd24a,CDHR5,CEBPB,CEPT1,CHRNB2,CHUK,CITED2,CLCN1,CLIC6,COL16A1,COL18A1,COL4A1,COL4A2,COX6B2,CRYAB,CSNK1E,CYCS,CYP51A1,DHCR7,DLG3,DLL1,EEF1A1,EEF2,EGR1,ENO3,ENPP2,EP300,EPB41L3,EVL…	1422 (20)
VDR	-1.627	transcription regulator		1.986	1.35e-10	ABCB11,ABCC3,ACE,ACOX1,AGTR1,ANLN,ARHGEF3,BAX,BCL2,BCL2L1,BGLAP,CASP9,Ccl2,CCNB1,CCND1,CCND2,CD14,CD44,CDC20,CEBPB,CENPA,CISH,Clec2d (includes others),CLIP1,COL1A1,COL4A1,COL4A2,CPT2,CSF1,CSF2,CUBN,CXCL10,CYP2C9,DCTPP1,Defb1,DSG1,EDN1,EGR1,F3,FEN1,GADD45A,HK2,ICAM1,IER3,IGFBP3,IL18,IL1RN,INCENP,ISG15,JUN,KEAP1,KSR2,LBH,LDLR,LGALS1,NCAPD2,NDC1,NGF,NR1H4,PDLIM2,PLD1,PPARG,PRC1,PYY,RAC1,RAPGEF1,RB1,…	890 (17)
SMAD4		transcription regulator		1.905	2.19e-09	ANGPTL4,APOB,BBC3,BGLAP,BMP2,BMP4,CAB39,Ccl2,CCN2,CCND1,CCND2,CCNG2,CDH2,CDH3,CDK17,CDKN1B,CDKN2A,CITED2,CLDN7,CSF1,CXCL2,CXCL3,CXCL6,DNAH2,DOCK4,EDN1,EIF4EBP1,EPB41L5,ERBB2,ERCC5,EREG,ETV6,FAP,FN1,FOS,FSCN1,FST,FSTL3,GADD45A,GADD45B,GCNT1,GJA1,HAS2,HHEX,HNF4A,HSD3B1,ICAM1,IER3,IHH,IL18,INHBA,IRAK3,ITGA6,ITGB5,JAG2,KLF15,LEF1,LPAR1,MDM2,Msx3,NAMPT,NOTCH3,OVOL1,PAK3,PDGFB,PDGFRB,PLAU,POR,PTHLH,RAC…	1473 (20)
NFKB1		transcription regulator		1.833	1.51e-06	ABCB1,ANKRD1,APP,AR,ARG1,ARNTL2,BAX,BCL2,BCL2L1,BMP2,BTG2,Ccl2,CCL5,CCN1,CCN2,CCND1,CCND2,CD40,CD44,COL1A1,CSF1,CSF2,CXCL10,CXCL2,CXCL3,EGR1,ELF3,ENPP2,FCGRT,FN1,FOS,FOSB,FSCN1,GADD45A,GJA1,HAS2,HLA-DMB,HOOK2,ICAM1,IER3,IFI16,IFIT1B,IGFBP3,IL18,IL1RN,IL23A,IRF1,ISG15,ITPR1,LAMB3,LGALS1,LTB,LTC4S,MAP3K8,MDM2,MMP7,MMP9,MUC5AC,NAMPT,NMI,NR4A1,NR4A2,PDGFA,PLAU,PLK3,PRKCD,RACK1,RELA,Saa3,SLC25A4,SOX9,…	1248 (12)
FOXO1		transcription regulator		1.792	1.2e-09	AGRP,ALAS1,ANGPTL4,ANLN,AQP9,AR,ATP6V0A1,BACH2,BANK1,BAX,BCL2,BCL2L11,BCL6,BGLAP,BID,BNIP3,CAMK4,CASP14,CCN2,CCNA2,CCNB1,CCND1,CCNF,CCNG2,CD40,CDKN1B,Cdkn1c,CDKN2A,CDKN2AIPNL,CITED2,COL1A1,COL4A1,COL4A2,CPT1A,CPT2,CXCL10,CYCS,EDN1,EGR1,EIF4EBP1,ELOVL6,FABP2,FBXO21,FLNB,FLT4,FN1,FOS,FOSB,FOXA2,FOXM1,FOXP4,FST,GABARAPL1,GADD45A,GADD45B,GPAM,GPI,GSTK1,HMGCR,HSP90AB1,HSPD1,ICAM1,IER3,IGF1R,IGFBP7,IKZ…	1071 (17)
LEF1	2.49	transcription regulator		1.688	4e-05	ABCG2,AHCYL2,AR,ATP6V0A1,AXIN2,BCL2,BGLAP,C3orf70,CASP7,CASP9,CCDC80,CCND1,CD1D,CD44,CDKN2A,CDX1,CPE,Dst,EPHX1,FN1,FRMD6,Gcg,HAS2,IGF1R,ITGB8,KRT31,LEF1,LYSMD2,MMP7,MXD1,Naip1 (includes others),NCOA7,NRN1,NTN4,PLCB4,RUNX2,SH3RF1,SLC35D1,SOX9,SP5,SPP1,SPRY1,STX11,TIAM1,TMEM158,TP53,VIM,ZC3H12D	1341 (26)
NFAT5	-0.302	transcription regulator		1.672	3.57e-06	AR,C1QTNF1,Ccl2,CCR1,CCR3,CHEK2,COL1A1,CSF2,CXCL10,CXCL3,EDN1,EREG,F3,HLA-DMB,HSPA2,IFI16,IFIT1B,IFIT2,IFIT3,IGFBP7,IL18R1,IL1RN,IL23A,IRF1,IRGM,LCN2,LIF,Ly6a (includes others),NOX4,Oas1d (includes others),PFKP,PLAT,PTGS1,RRM2,SEMA4C,SLC6A6,SPP1,TLR2,TNF,TNFRSF11B,TNFRSF21,VCAM1,VEGFA	792 (21)
EGR1	0.605	transcription regulator		1.64	9.39e-11	ABCB1,ACE,APP,AR,BAX,BCL2L11,CACNA2D4,CASP7,CASP9,Ccl2,Ccl7,CCND1,CCND2,CCR1,CD44,CDC20,Cdkn1c,CHGB,CLU,COL1A1,CSF1,CXCL2,CXCL3,CXCL6,EGR1,EIF4EBP1,EREG,F3,FLT1,FN1,FTL,GAD1,GADD45A,GADD45B,GALNT3,GDF15,HMGCR,HPGD,ICAM1,IGF1R,JUN,LDLR,LYZ,MMP14,MMP9,MXD1,MYBL1,NAB2,NDRG1,NR4A1,PDGFA,PDGFC,PDX1,PLAU,PPARG,RB1,RRAD,SERPINE1,SLC12A2,SPP1,SQLE,STIM1,TGFB1,THBS1,TIAM1,TNF,TOE1,TP53,VCAM1,VEGFA	1413 (20)
FOSL1		transcription regulator		1.632	5.37e-05	ANKRD1,AXL,BDNF,Ccl2,Ccl7,CCN1,CCND1,CD44,CDKN2A,CXCL6,CYP2J2,EDN1,EGR1,FOS,FOSB,GCLC,HPGD,JUN,MAP1B,MMP9,NRP1,PLAU,RUNX2,SEMA6D,SERPINE1,SERPINE2,SFTPD,TF,THBS1,TNF	997 (18)
GLI1		transcription regulator		1.628	2.17e-06	ABCG2,ARPC5,BCL2,BCL2L1,BID,BNC1,Ccl2,CCND1,CCND2,Cd24a,CD44,CDC34,CLU,CMBL,COL1A1,COMMD3-BMI1,CSF1,EGR3,EPB41L4B,FHL1,FOXA2,FOXM1,GPER1,GRIA3,IDS,IGFBP7,INSIG1,IRS1,JAG2,KLF4,KRT19,LZTS1,MMP9,MRPS6,MUC5AC,NDRG2,NR2F2,PAPSS2,PDGFA,PDZRN3,PLPP2,POMC,PRKCE,PSTPIP2,PTHLH,RAB34,RNASEL,RPS6KA1,RUNX2,RXRA,SDHA,SOX6,SOX9,SPP1,SYNE1,TIMP3,TNC,TNFSF13B,TOM1,TP53,VEGFA,VIL1,VIM,ZC3HAV1L	1339 (25)
YY1		transcription regulator		1.59	1.2e-06	ACTA1,ANKRD1,ARID3A,AURKA,BAK1,BCL2L1,BCL2L11,BDNF,BGLAP,BIK,BMP4,BMP6,BTG2,CAPG,CASP7,CBX3,CCNA2,CCNB1,CDCA3,CDKN1B,Cdkn1c,CDKN2A,CEBPB,CENPA,CLU,COL1A1,CRYAB,DKK2,DMD,DMPK,EDN1,EGR1,EIF4G2,ERBB2,FEN1,FOS,FOXM1,GFER,HAS2,HELLS,HMGCR,Hnrnpa1,ID3,ID4,IL1R1,INCENP,KIF20A,KIF23,KLF4,LDLR,LMAN1,LMNB1,MCM4,MCM5,MCM7,Mcpt2,MDM2,NCAPD2,NNAT,NR3C1,PCNA,PDGFA,PLAGL1,PLK1,Pmaip1,POLA1,POLK,PRC1,PSRC1,QKI,R…	1173 (20)
KMT2D		transcription regulator		1.565	4.62e-11	ACADM,Acot1,ACOT4,ADGRG1,ADGRG2,ANO10,AP1S3,B3GNT6,BAG2,CA4,CCDC160,CD55,CKAP4,CRIP1,DSC2,DSG3,EBF4,ECHDC2,ENO3,FAH,FAM117A,FHL1,FOXQ1,GJB2,GKAP1,GPRC5C,GRHL1,GUSB,HAUS4,HOPX,IKZF2,IRF1,JAG2,KCTD15,KLF4,LAMB3,Larp1b,LTK,MARVELD1,METRNL,MFSD9,MMP9,MYOM3,NEIL2,NT5E,POLE,PPARG,PPIC,PPP1R26,PPP2R2B,PRR15,RAB38,RAB42,RIMKLB,SIX4,SLC35F5,SLC38A6,SMO,SORD,SPRR1A,STBD1,TCEAL1,TGM1,TNNT2,TOX3,Tpm4,Zfp760,…	470 (7)
CARM1		transcription regulator		1.461	1.09e-06	ABCB11,C3,Ccl2,CCNB1,CDKN2A,CDX2,CXCL10,CXCL3,EGR3,EPHX2,FOS,FTH1,FTL,GADD45A,GCLC,HSP90AA1,ICAM1,IGFBP4,PCK1,STC2	1275 (22)
RELA	0.371	transcription regulator		1.343	4.4e-12	ABCB1,ABCG2,AHR,ANKRD1,AP3M2,APP,AR,ARFGAP3,ASCL2,BACH2,BAX,BBC3,BCL2,BCL2L1,BCL2L11,BMP2,BNIP3L,BTG2,C3,Ccl2,CCL5,CCN2,CCND1,CD14,CD40,CD44,CDC14A,CDKN1B,CDKN2A,CEBPB,CITED2,COL1A1,CRYAB,CSF2,CXCL10,CXCL2,CXCL3,CXCL6,CYP2C9,DNMT3B,DOCK8,EDN1,EGLN1,EGR1,ELF3,EPCAM,ERBB2,F3,FCGRT,FN1,FOS,FOSB,FSCN1,GCH1,GDF15,GNA13,HAS2,HNF4A,HSD11B2,ICAM1,IER3,IFIT1B,IGF1R,IKZF2,IL1RN,IL23A,IRF1,IRF7,ISG15,ITCH,J…	1141 (12)
SOX4	0.659	transcription regulator		1.338	4.76e-11	Acot1,ACY3,AIF1L,Akr1c12/Akr1c13,ALDH1B1,AMOTL1,APBB1,AZI2,BAX,BBC3,BCAR3,BCL2,BEX3,CASP1,CD1D,CDH2,CLIC6,CSNK1E,DBNDD2,DDAH2,Dst,EFNA5,EMP1,EPG5,EVL,FHL1,FN1,FOS,GGA2,IGFBP4,KDM7A,LHFPL6,LMO7,Ly6a (includes others),LY6D,LYZ,MAGED1,MEX3A,MGST2,Mt1,NRP1,NUAK1,OVOS2,PARD6G,PITRM1,PLEKHA1,PLXNA1,PLXNA2,PPIC,PPM1F,PRXL2A,PYGL,RARRES1,RNASE4,RNF144A,SEMA3B,SEMA3E,SEMA3F,SERPINE2,SLC17A8,SLC2A6,SNN,SNX…
TCF3	0.542	transcription regulator		1.252	3.92e-12	AATF,ACACB,ADA,AGRP,Aldh1a7,ANLN,ANXA6,AP3B1,AURKA,AXIN2,BACH2,BCL2L11,BCL6,BID,BIK,BTNL2,BUB1,CCL28,CCNA2,CCNB1,CCND2,CCR9,CD200R1L,CD55,CDC20,CDCA3,CDKN2A,CKAP4,Clec2d (includes others),COL1A1,CREB3L2,CYP11A1,DSTN,DUT,ECT2,EDEM1,EIF4EBP1,EPCAM,ETS1,FGD2,FGFR2,GADD45A,GADD45B,GLUL,GM2A,GPAM,H1-0,HMGB2,HMMR,HSD17B14,ID3,IFI16,IKZF2,IL18R1,IL18RAP,IRF1,JUN,KCNN4,KIT,KLF4,KLF6,KLF7,LDHA,LDLRAD4,LEF…	931 (20)
SIRT1		transcription regulator		1.158	3.6e-13	ABCA1,ABCB1,ABCC2,ABCG1,ACADM,ACTB,ADAR,AQP11,ARG1,ARNT2,ATXN10,BAX,BBC3,BCL2,BCL2L1,BDNF,BNIP3,CA12,Ccl2,CCL5,CCND1,CCND2,CCNG2,CD63,CD81,CDH2,CDKN1B,CDKN2A,CEBPB,CPT1A,CRYBG2,CYCS,DDAH2,DDX60,DHX58,EDEM1,EIF2AK3,EIF2S2,ENTPD8,EP300,ERMP1,EVPL,FN1,FOXO3,GABARAPL1,GADD45A,GFPT1,GSTA3,GSTM1,HELZ2,HK2,HLA-A,HMGCR,ICAM1,IDH2,IFI44,Ifi47,IFIT1B,IFIT3,IGF1R,IRF7,IRGM,KDM2B,KIF13B,KIF1A,LAMB1,LDLR,LGAL…	1146 (17)
TAF4B		transcription regulator		1.151	2.22e-05	CCN2,CCND2,FN1,FST,IER3,INHA,INHBA,IRF1,ITGA6,JUN,RET,SPP1,TGFB1,TGFB3
ID1		transcription regulator		1.141	2.18e-05	ALDH1A1,BCL2L1,CCN2,CCND1,CDKN1B,CDKN2A,CEACAM1,DTX4,EGR1,EVX1,FN1,FOXA2,ICAM1,IFI16,Ly6a (includes others),MMP14,MMP9,NOTCH1,PROM1,RUNX2,SLC5A5,TF,THBS1,TMPRSS6,TNF,TYMS,VIM	1272 (20)
SP1		transcription regulator		1.106	1.34e-17	ABCA1,ABCB1,ABHD2,ADA,ADAMTS1,ADCY4,ADRA1D,AFAP1L1,AGTR1,AKAP12,Akr1b7,ALDH3A2,ALOX5,ANKH,AR,ASS1,ATP2A3,BACE2,BAG2,BAX,BBC3,BCL2,BDNF,BGLAP,BMP4,BNIP3L,C1QBP,CAD,Ccl2,CCL5,CCN2,CCNA2,CCND1,CCND2,CCNG2,CD40,CD55,CDC42BPG,CDH2,CDK4,CDKN1B,CDKN2A,CEACAM1,CEBPB,CES1,Ces2c,CITED2,COL1A1,COL8A1,CRYAB,CTH,CXCL10,CXCL3,CYP11A1,CYP1B1,Cyp2d9 (includes others),CYP51A1,DBF4,DLC1,DMD,EGR1,ENTPD5,EREG,F2R,F3…	1412 (24)
CREBBP		transcription regulator		1.05	1.8e-08	ADAM12,ADORA2A,AKAP12,ALAS1,ANXA6,AP3M2,AQP11,AR,ARHGAP24,ARHGEF10L,ARHGEF3,ARID5A,BANK1,BCL2,BCL6,CAMK2B,CAMK2D,CAMK4,CAPG,CBL,CCL5,CCN1,CCND1,CCND2,CD44,CDKN1B,CNN3,CSF1,CXCL10,CYP11A1,DDC,EDARADD,EGR1,EGR3,EHHADH,EVL,EYA2,FNBP1,FOS,FOSB,FRMD4A,Gcg,GLCCI1,GM2A,GRAMD2B,GRIA3,HAS2,HMGCS1,HMGCS2,IFIT1B,IGF1R,IL17RC,IL18R1,IL18RAP,INHA,IRF1,ISG15,ITGA6,JUN,KIF1B,LDLR,MAF,MAP3K8,MCF2L,MCM3,MDM2,MFHA…	1222 (16)
TP63		transcription regulator		0.995	6.41e-14	ABCB1,ABI2,ACTL6A,ADA,ADAMTS1,AEN,AHR,APOBEC1,ARG1,ATG9A,AXL,BAX,BBC3,BCL2L1,BCL2L11,BMP4,BRAF,CA4,CAD,CAST,CAVIN2,CCN1,CCN2,CCNA2,CCNB1,CCND1,CCND2,CDH2,CDH3,CDK17,CDKN1B,CDKN2A,CEACAM1,CITED2,COL4A1,CPT2,CSTA,CTXN1,DLL1,DNM2,EFNA4,EMP1,ERBB3,ERCC5,F2R,F3,FGFR2,FN1,FOS,FOXA2,FOXO3,FST,GADD45A,GAPDH,GCNT3,GLB1L2,GLS2,Gm4340 (includes others),GPX2,HK2,HTRA1,ID3,IER3,IFT57,IFT74,IGFBP3,IGFBP7,IHH,I…	1301 (19)
TCF12		transcription regulator		0.974	4.2e-06	AATF,ACOT8,CCL28,CCR9,CD200R1L,CDKN2A,ELF4,EPCAM,ETS1,FN1,GJA1,GJB2,GLUL,HSD17B14,ID3,IKZF2,IL18R1,IL18RAP,IL7,IRF1,JUN,KLF6,KLF7,LDHA,LDLRAD4,LMO4,LRBA,Ly6a (includes others),LY6D,MAF,MFSD13A,NFKBIE,NOTCH1,NOTCH3,PMS2,POMC,PPARG,PTPN13,RORA,RXRA,SEMA4A,SEMA7A,SOX13,STK17B,TLR1,VEGFA	794 (11)
NFKBIA		transcription regulator		0.972	1.65e-18	ABCD3,ACKR3,AGTR1,AK2,ANKRD1,AXL,BAX,BCL11A,BCL2,BCL2L1,BID,BMP2,BNIP3,BTG2,C3,CAPZA2,CARD10,Ccl2,CCL5,Ccl7,CCNA2,CCNB1,CCND1,CCND2,CCR1,CCR3,CD40,CDH13,CDH3,Cdkn1c,CEBPB,CITED4,CKS1B,CLU,CP,CREB3L3,CRYAB,CSF1,CSF2,CTSF,CXCL10,CXCL2,CXCL3,CXCL6,CYBA,CYP1B1,EIF4G2,ENPP2,ERBB2,EREG,F3,FCGRT,FN1,FOS,FOXM1,FSCN1,GADD45A,GADD45B,GCH1,GM2A,GSTM5,Gstt1,HK2,HLA-A,Hnrnpa1,HOXD3,ICAM1,ID3,IER3,IFI16,IFIT1B…	1278 (13)
EP300	-0.273	transcription regulator		0.914	1.85e-11	ACACB,ACADM,ACTA1,ADAM12,ADORA2A,AKAP12,ANXA6,AP3M2,AQP11,AR,ARHGAP24,ARHGEF10L,ARHGEF3,ARID5A,AXIN2,BANK1,BAX,BBC3,BCL2L1,BCL6,CA12,CAD,CAMK2B,CAMK2D,CAMK4,CAPG,CBL,CCND1,CCNG2,CDKN1B,CDKN2A,CNN3,CPT1A,CPT2,CXCL3,CYP11A1,DDC,DIO1,EDARADD,EDN1,EGR1,EP300,ERBB2,EVL,EYA2,FN1,FNBP1,FOS,FRMD4A,FTH1,Gcg,GLCCI1,GM2A,GRAMD2B,GREB1,H6PD,HES6,HMGCR,HMGCS2,HSD11B2,HSP90AB1,ID3,IFIT1B,IGF1R,IL17RC,IL18R1,IL…	1520 (22)
TFAP4		transcription regulator		0.895	6.03e-07	BCL2L1,CASP9,CCNG2,CD44,CDH2,CDKN2A,CLDN4,CLDN7,EGR1,FN1,FOS,GDF15,LEF1,LGR5,LIF,MDM2,PKP3,RHOBTB3,RPE65,SALL2,VIM	936 (7)
TWIST1		transcription regulator		0.816	4.67e-10	ADAMTS1,ALDH1A1,AOPEP,AR,AXL,BAX,BCL2,BCL2L11,BGLAP,C1QTNF1,C3,CBX2,CCDC3,Ccl2,CD40,CD44,CDH2,CDKN2A,CLDN4,CLU,COL1A1,EGFL6,EPCAM,ETS1,FGFR2,FN1,FOS,GPC1,IGFBP4,ITGB5,KCNN4,KIT,LRG1,MFGE8,MGST3,NT5E,PDZD2,PROM1,PTPRZ1,RHOC,RUNX2,SDC3,SEMA5A,SLC28A3,SPHK1,SPOCK2,SPP1,TCF3,TF,TGFB1,TGFB2,TGFBI,TIMP3,TNF,TNFRSF21,TP53,UNC5B,VCAN,VEGFA,VIM,ZEB1,ZYX	1212 (19)
E2F4		transcription regulator		0.788	1.45e-05	ANLN,BCL2,BCL2L11,BNIP3,CCNA2,CCND1,CDCA3,CDCA4,CENPA,CHEK2,CKS1B,DBF4,DUOX2,DUT,E2F2,ECT2,FANCC,FDFT1,FEN1,FOXM1,FOXN1,FPGT,HMMR,ID3,LPAR1,MCM3,MCM4,MCM5,MRTO4,MSH2,MTHFD1,NCL,NEK2,NPM1,ORC1,PCNA,PKN2,PLK1,PLSCR1,POLA1,POLD1,PPARG,PPP2R2B,PRC1,PRPSAP1,PSAT1,RABIF,RAD51,RB1,RBBP8,RBL1,RRM1,RRM2,SERPINE1,SMC2,SSX2IP,STMN1,TNF,TOP2A,TOPBP1,TP53,TP53INP1,UBE2C,UHRF1,XPC	754 (13)
MYOD1		transcription regulator		0.738	4.79e-05	ACACB,ACTA1,ADCY7,ALDOA,ANKRD1,ARID3A,ASS1,BCL2,BCL2L1,BCL6,BNC1,CADPS2,CDC20,CDCA3,CDO1,CDX2,COL4A1,CRYAB,CYP2S1,DMD,E2F2,ENO3,ENPP2,ETV4,FOXM1,GADD45A,GUCA2A,HADH,HAS2,HES6,Hrc,HSPA4L,IFI16,IFIT2,ITGA7,KIF18B,KIFC3,KLF6,LDB3,LIF,LMNB2,MAP2K1,MYCL,MYO5B,NCAPH,Nes,PBK,PDGFA,PLEKHO1,PLK1,PRKAR2B,RACGAP1,RB1,RBM38,RECK,RPS6KA2,RRM2,SBK1,SLC12A2,SLC2A1,SLC2A4,TEAD2,TGFB1,TNNT2,TOP2A,UBA7,ZBTB18,ZEB1	886 (21)
NKX2-1		transcription regulator		0.728	3.98e-07	AKTIP,BDH1,Bex1,BMP4,CA4,CA8,CD14,CKS1B,CLU,ENC1,ENPP2,EPHB3,FAM3D,FOXQ1,FXYD3,GLCCI1,H2-T3,HELLS,HLA-A,HMGB2,HS2ST1,IER3,IL7,LCN2,LEF1,LRG1,LYZ,MATN4,MREG,MTUS1,NECTIN3,Nes,NOP56,POMC,QKI,RAD51,RET,RNASE4,RRM2,Saa3,SCARA3,Serpinb6b,SERPINB9,SERPINE1,SFTPD,SH3PXD2A,SLC5A5,SLC6A14,Sprr2a1/Sprr2a2,SSBP1,Tcf7,TGFB1,TGFB2,THBS1,TMEM37,TNC,UGT8,VEGFA,WNT5B,WNT7B	846 (9)
MED1		transcription regulator		0.675	2.89e-06	ACOX1,ACP6,ANAPC5,ANKRD37,AOC1,APOB,AURKA,BAX,BCL11A,BCL2L1,BCL6,BCL7A,CCNB1,CCND1,CCND2,CDC20,CDK4,CENPA,CYP11A1,DIO1,DTYMK,EDF1,EHHADH,ERBB2,FADS2,FOXM1,GADD45A,GREB1,GSTP1,HAS2,HDAC7,HPRT1,IGFBP3,KLF4,LEF1,LIF,LY6D,MDM2,NCL,NR3C1,OLR1,PDK4,PLK1,PPARG,SLC2A4,STC2,Tcf7,TET1,THBS1,TP53,VDR	1557 (26)
CDKN2A	0.736	transcription regulator		0.642	1.23e-09	AK1,ANAPC5,BAX,BBC3,BCL2,BCL2L11,BTG2,C3,CAPG,Ccl2,CCL5,Ccl7,CCN2,CCNA2,CCNB1,CCND1,CCNI,CCR9,CDCA4,CDCA7L,CDKN1B,CDKN2A,CEBPB,CITED2,CPA4,CXCL10,CXCL6,E2F2,E2F6,EEF1A1,EFNA1,EGR1,EPS8,FBL,FBXO5,FEN1,FOS,FST,GABARAP,GAS7,GLB1,GNA13,GNL3,GPRC5A,GTSE1,HACD3,HMGB2,HUNK,IFI35,IL15,IL36B,ITGB5,JAK2,JUN,KANK2,KIFC1,KRAS,LEF1,LGALS3,MCM4,MCM5,MCM7,MDM2,MDM4,MMP9,MRC1,MS4A1,MTA1,NPM1,NR3C1,P4HA2,PCNA,PDG…	1172 (20)
Tcf7	0.773	transcription regulator		0.597	4.77e-06	AHCYL2,Akr1c12/Akr1c13,ATP6V0A1,BCL2,C3orf70,CCR9,CEPT1,CISH,CPE,CSF2,Dst,EGR3,ELK3,EPHX1,ETNK1,FAAH,FRMD6,GGT1,GM2A,GPA33,HSD17B11,ID3,IGF1R,IL1R1,IL34,ITGB8,KIT,KLF6,LDLR,LEF1,LYSMD2,MAF,MBOAT1,MSMO1,MXD1,Naip1 (includes others),NCOA7,NR5A2,NRN1,NTN4,OSBPL3,OSBPL5,PAPSS2,PARP1,PLCB4,PPARG,PRKD3,RORC,SC5D,SH3RF1,SLC35D1,SOX12,SOX13,SPRY1,SQLE,STX11,TGFB1,TGFB3,TIAM1,TICAM1,TLR1,TMEM158,TNF,TNFRS…	1484 (21)
MYCN		transcription regulator		0.565	2.56e-13	ABCA1,ABCA2,ABCB1,ABCB10,ABCB9,ABCC3,ABCD3,ABCD4,ABCG2,ACTB,ALDH1A1,ALDOA,AMOTL2,APEX1,BASP1,BAX,BCL2L1,BID,CAD,CCN2,CCND1,CCND2,CCNG2,CDKN1B,CITED2,CKAP4,CLU,COL18A1,COL1A1,COL4A1,COL8A1,COMMD3-BMI1,DUSP7,E2F2,E2F5,EEF1A1,EEF2,EIF4G2,FGFR2,FN1,FOXA2,FRMD6,GAPDH,HDAC2,HK2,HLA-A,HSP90AB1,HSPD1,IGFBP7,INHBA,LDHA,LGALS1,LRRN1,MAP4,MDM2,MSRB3,NCL,NDRG1,NME2,NPM1,P3H1,PA2G4,PDK1,PHB,PHGDH,POLR2L,RGS5,…	1276 (24)
PML		transcription regulator		0.556	1.72e-08	ACACB,ACADM,ACOX1,BAX,CCND1,CDH2,CDKN2A,CPE,CPT1A,DDX60,DNAJA4,DNAJC9,DRC1,ELOVL6,FTL,GADD45A,GPAM,HADHB,HERC6,HLA-DMB,HMGCR,HMGCS1,HSD17B7,HSPB1,IFI35,IFI44,IFIH1,IFIT1,IFIT3,IRF7,ISG15,LDLR,LYZ,MAF,MAP2K1,NDRG1,NQO1,NR3C1,OAS1,OAS2,OAS3,PDK4,PLSCR1,PRKCA,PSMB8,PSMB9,RSU1,RXRA,SLC25A20,STMN1,TAP2,TOPBP1,TP53,TPD52L2,TXN,TXNRD1,VIM,ZEB1	1348 (24)
LDB1	0.527	transcription regulator		0.518	8.5e-11	ABCB10,ACOX2,ACTB,ACVR1B,ADAMTS9,AHR,ALDH1B1,ANXA1,APOBEC1,ARID3A,ATP13A2,AXIN2,BBC3,BCL11A,BCL2,CASP1,CCND2,CDH13,CDKN2A,CLDN2,CLDN4,COL18A1,DHX58,EPHB4,ETV3,F2R,FES,FTH1,FZD5,FZD6,GDF11,GJA1,GOLM1,GPRC5B,GTSE1,HHEX,IFIH1,IGF2R,IL34,IRS2,ITM2C,KIT,KLF11,LEF1,LGALS1,LHFPL2,LMCD1,LPIN2,MAP3K8,MFGE8,MGST2,NDRG1,NLRP1,NLRP10,NOTCH3,NPRL3,NSG2,NT5E,Oasl2,PATZ1,PBX1,PCBP3,PDZD2,PKD2,PLCG2,PLSCR1,PSTPI…
Esrra		transcription regulator		0.514	7.17e-05	ACADM,ACE2,ACOX1,ALDOA,ALDOC,ATP1A1,BDH1,BGLAP,BPGM,CPT1A,CPT2,CRAT,CYCS,ECH1,ENO1,ENO3,ERBB2,FABP2,GALM,HSD3B1,IHH,KCNQ1,PCK1,PCK2,PDK1,PDK4,PGM1,PNLIPRP2,PPA1,PPP1R1B,PYGL,Scd2,SLC2A1,SOX9,SPP1,TGFB3,TNF	992 (15)
SRF		transcription regulator		0.451	5.69e-11	ABCA4,ACTA1,ACTB,AKAP12,ANKRD1,ANKRD6,APOLD1,AZI2,BCL2,BCL2L1,BCL2L11,BMP2,BPGM,Cald1,CAP1,CCL5,CCM2,CCN2,CDK4,CLDN15,CMA1,CNN2,CPM,CSRP1,Cyp2d9 (includes others),DMD,DSTN,E2F5,EGR1,EGR3,EPG5,ETS1,EYA2,FGF12,FHL1,FLNA,FLT1,FLT4,FOS,FOSB,FOXQ1,FST,GADD45A,GCH1,GLIPR1,GLRX3,GPATCH4,GSTM5,HEATR5B,HES6,HSPG2,IL15,ITGA6,JUN,KDSR,LAMA3,LBH,LCN2,LDB3,LDLR,LMCD1,LRP1,LRP4,LTF,MAP4K4,MAPK13,MBD2,MCF2L,MGS…	983 (21)
EZH2		transcription regulator		0.443	7.33e-05	ACKR3,ACTB,ADRB2,ANXA6,AXIN2,BCL2,BCL2L11,BGLAP,BMP1,BMP2,BMP4,C15orf48,C3,Ccl2,CCL5,CCND1,CCND2,CD63,CDH2,CDK4,CDKN1B,CDKN2A,CEMIP,CHRM3,CHRNB1,COL1A1,COL4A1,CPD,CSF2,CXCL10,CXCL2,CYP1B1,DMRTA2,DNAH2,EFNA1,EGR1,EP300,ERBB2,EVX1,FGF3,FKBP5,FLT1,FOXJ1,FOXO3,FUCA1,GDF15,HSD11B2,ICAM1,Ifi27l2a/Ifi27l2b,IGFBP3,IL18R1,IL18RAP,IL23A,IRAK3,KLF4,KMT2C,KRAS,LAMB3,LCN2,LTB,MAL2,MMP7,MMP9,MYL6,MYL6B,NCOA7,N…	1285 (20)
ATF4		transcription regulator		0.44	3.29e-06	ABCA1,ABCG2,ANKRD1,APEX1,ARHGAP23,ARHGAP24,ATP1A2,ATXN1,BBC3,BCL11A,BGLAP,CA9,CAST,CD55,CDC42EP1,CDKN1B,CDKN2A,CEBPB,COL4A2,CPT1A,CTH,CXCL2,EIF2S2,EIF4EBP1,FN1,GADD45A,GCH1,GDF15,HNF4A,IARS1,IGFBP7,IHH,JUN,KLF4,LGALS3,MGST1,MID1IP1,NDRG1,NOX4,PCK1,PCK2,PHGDH,Pmaip1,PMP22,PPARG,PSAT1,PSEN1,SHMT2,SLC1A5,SLC38A1,SLC39A14,SLC7A1,SLC7A5,STC2,TGFB2,TNFRSF11A,TNFRSF11B,VEGFA,XDH,XRCC1	1011 (19)
BRCA1		transcription regulator		0.439	2.41e-10	ACTB,AK1,APOBEC1,AR,ASCL2,BAK1,BAX,BCL2,BCL2L1,CAMK2B,CARD10,CCL5,CCNB1,CCND1,Cd24a,CDH3,CDKN1B,COL18A1,CTSF,CYP1B1,DGKA,EGR1,ENPP2,EP300,ERCC5,FEN1,FKBP5,FOXO3,FXYD3,GADD45A,GADD45B,GDF15,HSD11B2,HSPB1,IFIT1,IFIT2,IFIT3,IGF1R,IRF7,KIT,LAMA3,Ly6a (includes others),MATN4,MDM2,NEK2,NOTCH1,NQO1,NR3C1,PCNA,PLK1,PLSCR1,POLR3E,RAD51,RB1,RBL1,ROBO1,RUVBL2,SERPINE2,TNF,TNFRSF18,TP53,UBE2I,VCAN,VEGFA,VIM,…	1232 (19)
LMO2		transcription regulator		0.417	1.05e-10	ABCB10,ACOX2,ACTB,ACVR1B,ADAMTS9,ADGRG1,AHR,ALDH1B1,ANXA1,APOBEC1,ARID3A,ATP13A2,AXIN2,BBC3,BCL11A,BCL2,CASP1,CCND2,CDH13,CDKN2A,CLDN2,CLDN4,COL18A1,DHX58,EPHB4,ETV3,F2R,FES,FTH1,FZD5,FZD6,GDF11,GJA1,GOLM1,GPRC5B,GTSE1,HHEX,IFIH1,IGF2R,IL34,IRS2,ITM2C,KIT,KLF11,LEF1,LGALS1,LHFPL2,LMCD1,LPIN2,MAP3K8,MFGE8,MGST2,NDRG1,NLRP1,NLRP10,NOTCH3,NPRL3,NSG2,NT5E,Oasl2,PATZ1,PBX1,PCBP3,PDZD2,PKD2,PLCG2,PLSCR…	323 (6)
TCF7L2	-0.544	transcription regulator		0.401	2.84e-23	ABHD17B,ACOT4,ACSL3,ACY3,ADAMTS4,ADGRG1,ADIPOR2,AKR1C4,ALDH1A2,ALDH3A2,ALOX5,ALPP,ANKIB1,ANKRD13A,ANLN,ANXA1,APLP1,AQP9,ARHGEF10,ASPA,ATP8B1,AXIN2,BMP4,CAP1,CCN2,CCND1,CCND2,CCNYL1,CCP110,CD44,CDH17,CDKN1B,CDKN2A,CDX1,CLDN2,CPD,CREB3L2,CREB5,CSRP1,CYP3A7,CYP51A1,DBNDD2,DDC,DHRS7,DRAM2,EDN1,EFNB1,EHHADH,ELOVL1,ENC1,ENPP2,ENPP4,ENTPD5,EPCAM,ERBB3,ERBIN,ERF,FA2H,FABP2,FGFR2,FN1,FNTB,FOS,FRMD4A,FTH1,…	1158 (20)
USF1		transcription regulator		0.389	1.13e-05	ABCA1,AKAP12,BAX,CAD,CCNG2,CDK4,CEACAM1,Ces2c,CPT1A,CTSS,FMR1,GPAM,IGF2R,IGFBP3,LDLR,MS4A1,Mt1,P4HA1,PCK1,PDX1,PKLR,POMC,RORC,SERPINE1,SLC19A1,SPEG,SPP1,SYNPO,TGFB1,TP53,TXNIP	342 (7)
PDX1	-1.272	transcription regulator		0.388	1.27e-07	ACE2,ACTB,ANXA2,ATG9A,ATP2A3,BBC3,Calcb,Ccl2,CCND1,CD44,CDO1,CHGB,CKMT1A/CKMT1B,COL1A1,CPT2,CXCL2,ECH1,EDEM3,EFNA1,EGR1,EIF4EBP1,F3,Gcg,GCH1,GLP1R,GUSB,HAP1,HNF4A,ID3,IER3,IGF1R,IGFBP3,ILK,INSIG1,IRS2,JUN,KLF10,KLF6,KRT8,LTA4H,MAN1A1,MAP2,Mt1,NNAT,NPTX2,NQO1,NR5A2,PAPSS2,PCNA,PDE4B,PDIA6,PDX1,PHGDH,Pmaip1,PPP2R2C,PRSS23,SDHA,SLC2A1,SLC6A6,SPP1,TCF7L2,TSPAN8,TXNIP	1061 (20)
MNT		transcription regulator		0.378	9.55e-06	BCL6,CAD,CCND2,CCNG2,CDK4,E2F2,GADD45B,KLF10,KLF6,NCL,TNF,TXNIP
BRD7		transcription regulator		0.365	2.2e-05	BAX,BBC3,FN1,KRT8,MDM2,NDRG1,PIDD1,PYCARD,RAD51,SERPINE1,VCAN,VIM,ZMAT3	1188 (20)
CBX5		transcription regulator		0.234	1.86e-11	ABCB1,ALDH3A1,ASCL2,AXIN2,BCL11A,C15orf48,CDH17,CEACAM1,CEMIP,CPA4,CYP1B1,CYP2J2,FGFBP1,FOXQ1,GASK1B,GCNT3,ITGA7,KIT,KRT20,KRT80,LAMB3,LCN2,LEF1,LTB,MAL2,MMP7,MUC13,MUC20,OAS1,OLR1,PODXL2,PPARG,PPFIBP2,PRSS23,PSMB8,PTK6,RIN2,RORA,RUNX2,SBSPON,SELENBP1,SH3GL2,SYTL2,TACSTD2,TCEAL1,TGFBI,TLE4,TM4SF1,TRIM31,TSPAN8,TXNIP
MYF6		transcription regulator		0.23	7.74e-05	ACACB,ANGPTL4,BDNF,Ccl2,CCL28,CTSH,CXCL10,DLL1,ERFE,FST,GDF11,IGFBP3,IL15,IL1RN,IL23A,IL33,IL7,INHBA,LIF,LTF,METRNL,MMP7,NAMPT,Nrg1,PDGFA,PDGFB,RECK,SERPINE1,SPP1,TGFB1,THBS1,TNF,TNFRSF10A,TNFRSF11B,VEGFA	494 (7)
EPAS1		transcription regulator		0.176	2.55e-14	ABCG2,AKAP12,ALDOC,ANGPTL4,ARG1,AXL,BBC3,BCL2,BNIP3,CA12,CA9,Calm1 (includes others),CCN1,CCN2,CCND1,CDC42EP5,CDCP1,CEBPB,CEMIP,CITED2,CKMT1A/CKMT1B,CXCL2,CYP51A1,DECR2,DGAT2,DUSP7,EDN1,ENO1,FABP2,FBLN2,FHL1,FLT1,FMO5,FN1,FOS,GADD45B,GAL3ST1,GJA1,GLB1,GYS2,HMGCS1,ICAM1,IGFBP3,IRS2,ITIH5,ITPR1,L1CAM,LDHA,LDLR,LOXL2,MIF,MMP14,MYO7A,NAMPT,NCOA4,NDRG1,NOTCH1,NRARP,NRN1,NT5E,OMA1,P2RY1,PDGFB,PELP1,PLO…	1006 (20)
CEBPA		transcription regulator		0.098	1.83e-05	ABCB1,ADCY7,ADH1C,AGPAT2,AKAP12,ANXA1,APOB,ARG1,ARL4C,ASS1,BCL2,BIK,BTG2,C3,CCNA2,CCND1,CCND2,CCR1,CD14,CDK4,CEBPB,CKAP4,COL1A1,CPT1A,CSF1,CYCS,CYP11A1,CYP2C9,CYP3A7,DGAT2,DHCR7,EDF1,EPHX1,EVPL,FHL1,FLT1,FOS,FOXA2,FOXM1,FOXO3,GADD45A,GAPDH,GCH1,GGH,GJA1,GLIPR1,GSTP1,HAS2,HMGCR,HNF1A,HPGD,ICAM1,IER3,IGFBP3,IGFBP4,IL1RN,IRS1,IRS2,ISG15,ITGB5,JUN,KLF4,KLF5,KRT27,LCN2,LGALS1,LTF,Ly6a (includes others…	1376 (20)
CREB1		transcription regulator		0.094	3.37e-11	ABCA1,ACVR2A,ADORA2A,AK4,AKAP13,AKT3,ALAS1,ANGPTL2,APOLD1,AQP11,ARG1,ARHGAP33,ATP1A1,ATP6V0D1,AURKA,BCL2,BCL2L1,BDNF,BNIP3,BRINP2,BTG2,CACNA2D1,CADPS2,CAMK4,CAMKK2,CAMKV,CAPN5,CCN1,CCNA2,CCNB1,CCND1,CDA,CDH13,CDH2,CDK14,CEBPB,CHGB,CLMP,CPD,CPT1A,CRYM,CXCL2,CYP11A1,CYP51A1,DGKA,DKK2,DMBT1,DOK4,EDN1,EGR1,ETV3,ETV6,FABP2,FGF19,FGFR2,FGL2,FLT1,FN1,FOS,FOSB,FOXO3,FRMD6,GABARAP,GAD1,GADD45A,GADD45B,GDF…	1453 (22)
SMARCA5		transcription regulator		0.043	9.16e-13	AEN,AHR,ALDH1B1,ANKRD6,ARMCX1,ASS1,BAX,BCL6,CAMK4,CASP1,CCND2,CD44,CD81,CORO2A,CRIP1,ENC1,FKBP5,FUCA1,GM2A,GPRC5B,GRIA3,H2-T22,HLA-A,IFITM2,IGFBP4,IRF7,KBTBD11,KIT,KLF7,LFNG,Ly6a (includes others),NINJ1,NOTCH1,PADI4,PHLDA3,PLAC8,PLCG2,PLK2,Pmaip1,PRSS57,RASGRP4,RPS6KA2,RRAD,RTP4,SAC3D1,SEMA4A,SERPINB1,SMOC1,SNX10,SYNGR1,TCF7L2,TDRD5,Tgtp1/Tgtp2,TMEM176B,ZMAT3,ZNF442,ZNF616	530 (7)
MAX	-0.323	transcription regulator		0.038	2.48e-06	APEX1,AR,BAX,BCL6,CAD,CCNB1,CCND2,CCNG2,CDK4,CDKN1B,CYCS,DKC1,DUSP7,E2F2,EDN1,FADS2,FTH1,GADD45A,GADD45B,HDAC2,HK2,KLF10,KLF6,MTHFD1,NCL,NPM1,PDGFRB,PDK1,RBBP8,SERINC3,SLC2A1,TNNT2,TXNIP,UBE2C,WRN	707 (7)
IKZF1		transcription regulator		-0.068	9.65e-07	ACP1,ANTXR1,AXL,BCL2L1,BCL6,BCL9L,C1QTNF1,CCND2,CCR1,CD38,CDKN1B,CITED2,CTNND1,CXCL2,CYP2J2,DNAJC6,DOCK4,DOK4,EIF2AK3,EMP1,FN1,FUT10,HK2,IFI16,IFIT3,IL18R1,IL6ST,JADE2,KIF16B,KIF23,KIT,KLF4,LHFPL2,LHFPL6,LRP1,MAP2,MMP14,MYO1B,NOTCH1,NOTCH3,NR1H4,NR3C1,NRARP,P2RX4,POMC,PPP1R2,PPP1R9A,PREP,PROS1,PYGL,RAPGEF4,RHBDF2,RNF213,RTP4,S100A16,SASH1,SELENOM,SEMA5A,SLC19A1,SLC27A3,SLC2A1,SLC2A6,SOX9,SPPL2A,S…	1034 (15)
STAT5B		transcription regulator		-0.079	3.65e-05	ABCB1,Acnat1/Acnat2,Acot1,ACOT11,ACOT4,AGPAT2,AHNAK,ALDH3A2,ANKRD1,AR,ASAP1,BAX,BCL2,BCL2L1,BCL6,C11orf95,CASP9,CBR1,CCDC141,CCND1,CCND2,Cdkn1c,CDO1,CISH,COX7A1,CYP2C9,Cyp2d9 (includes others),DDC,DGAT2,FAM89A,FMO2,FOS,GADD45A,GADD45B,GJB1,GSTP1,HAO2,IRF1,KRT19,KSR1,LAMA3,LTB,MAF,MDM2,MTMR11,Mup1 (includes others),MYL7,NIPAL1,NOX4,NQO1,NR4A2,NRP2,NT5E,NUDT7,PDK4,PDZRN3,PMM1,PPME1,PROM1,RABIF,RELA…	1045 (14)
STAT5A		transcription regulator		-0.081	5.86e-10	ABCA1,ABCB1,ABCG1,ALDH3A1,AR,ASCL2,AXIN2,BAX,BCL11A,BCL2,BCL2L1,BCL6,C15orf48,CASP9,Ccl2,CCND1,CCND2,CDH17,CDK4,CDKN1B,CEACAM1,CEBPB,CEMIP,CISH,CPA4,CYP1B1,CYP2J2,FGFBP1,FOS,FOSB,FOXQ1,GADD45A,GASK1B,GCNT3,GJB1,GYS2,GZMM,ICAM1,IFITM2,IL6ST,IRF1,KIT,KLF10,KRT20,KRT80,KSR1,LAMB3,LCN2,LEF1,LTB,MAF,MAL2,MDM2,MMP7,MUC13,MUC20,NR4A2,OAS1,OLR1,PODXL2,PPARG,PPFIBP2,Prl2c2 (includes others),PRSS23,PSMB8,P…	1131 (18)
FOS	-0.275	transcription regulator		-0.092	4.04e-22	4930486L24Rik,ABCB1,ACOX1,Acp5,ADAM12,AGTR1,ALAS1,ALPP,AMIGO1,ARID3A,ARNTL2,ARPC5,ASAP1,B4GALT1,BCAR3,BCL2L11,BDNF,BGLAP,C3,CAMK2D,CAST,CASZ1,CCL5,Ccl7,CCN2,CCNA2,CCND1,CD14,CD44,CDON,CLDN2,CLIP1,CLU,CMTM4,COL16A1,COL18A1,COL1A1,CSTA,CTH,CTNND1,CTSH,CXCL10,CXCL3,CYCS,CYP2J2,Defb1,DSG3,EDN1,EEA1,EGR1,EIF4G2,ELOVL6,ELP1,ENAH,ENO1,EPHX2,EPS8,ERCC5,EREG,EVX1,F3,FBLIM1,FLRT2,FMN1,FN1,FOS,FOSB,FOXO3,FT…	1337 (17)
PAX7		transcription regulator		-0.111	1.28e-05	ABCA1,AHR,ASS1,Cd24a,CDH2,CNTFR,DEPTOR,FAM107B,FRK,GALNT13,GCH1,HMGN1,ID3,IL13RA1,LMBRD1,MYO1D,NPNT,NQO1,PARM1,PDLIM4,PKIA,PLAGL1,PPARG,PRSS23,RNF128,SEMA3E,SLC44A1,SYNE2
NCOA3	-0.244	transcription regulator		-0.149	1.53e-05	AHR,ANKRD1,BCL2,CCDC80,CCN1,CCN2,CCNA2,CCNB1,CCND1,ERBB2,FGFR2,GJB2,HK2,IGF1R,IGFBP3,ILK,IRF1,IRS1,KAT2A,LDHA,MCM7,MMP9,Muc1,NCOA3,PCNA,PGK1,PPARG,SLC16A3,SLC2A1,TGFB2,VEGFA,XDH	1650 (20)
ZBTB17		transcription regulator		-0.156	6.36e-06	ANLN,BCL2,CCNA2,CCNB1,CCND1,CDC20,CKAP2,ECT2,EDA2R,EGR1,FOXM1,HMMR,IER3,IQGAP3,JUN,KDM8,KIF18B,KIF20A,KIT,LDLR,NCAPH,NEK2,NUF2,PBK,PIMREG,PLK1,PRC1,PSRC1,RACGAP1,TOP2A,UBE2C	1243 (21)
VHL		transcription regulator		-0.177	1.88e-08	ADGRG1,ALDH1A1,AURKA,BBC3,BCL2,BCL2L1,BCL2L11,BNIP3,CA12,CA9,CCN2,CCND1,CDCP1,CDH2,CDKN1B,CLDN4,CLTC,CPT2,DUOX2,F3,FN1,FTH1,FTL,GAL3ST1,GLCE,HNF1A,HYAL1,IER3,IGF1R,INSIG2,ITGA5,LOXL2,MAF,MIF,MMP14,NOC2L,NOX4,PCNA,PDGFB,PTHLH,RHOF,RPS6,SLC16A3,SLC2A1,SLC40A1,TNF,TP53,TYMS,VCAM1,VEGFA,VIM	1257 (21)
SQSTM1		transcription regulator		-0.256	4.61e-06	ARID5A,Ccl7,CITED2,CKAP4,CXCL10,CXCL2,EDN1,FGL2,GCLC,GSTM5,IL15,IL18,IRF1,ISG15,JUN,KEAP1,NQO1,PLAT,PLK2,RELA,TNF,UGDH,USP12	783 (16)
TP73		transcription regulator		-0.288	5.41e-14	4930486L24Rik,ABCB1,ADA,ADORA2B,AEN,ANGPTL4,AURKA,BAK1,BAX,BBC3,BCL2,BCL2L11,BID,BRAF,BTG2,C3,CASP1,Ccl2,CCN1,CCNA2,CCNB1,CCNF,CCNG2,CD55,CDC20,CDC42EP2,CDKN1B,Cdkn1c,CITED1,CLEC7A,CLMN,CNN3,CNTFR,COL18A1,COL1A1,CRYAB,CTH,CXCL10,CXCL2,CXCL3,DRAM1,DTYMK,EDN1,EGR1,ERCC5,EREG,FEN1,FGFR2,FLT1,FN1,FOXJ1,FOXO3,FST,GADD45A,GLS2,GPR137B,GTSE1,HIC1,HTATIP2,IDH2,IER3,IGFBP3,IGFBP4,IL7,ITGA5,JAG2,KCNJ4,KCNQ…	1208 (19)
NFYA		transcription regulator		-0.316	9.49e-07	ABCB1,BBC3,BCL2,BIK,CCNA2,CCNB1,CHEK2,COMMD3-BMI1,EGR1,EPHX1,FGFR2,FTH1,GADD45A,GADD45B,GPAM,HSD17B7,ICAM1,IRF1,JUN,LMAN1,NOTCH1,PADI4,PCK1,PDGFRB,PGK1,PIDD1,POLA1,RGS4,RRM2,Scd2,THOP1,TOP2A,TXNIP,UBE2I	1309 (20)
HDAC1		transcription regulator		-0.328	3.77e-07	ABCB1,Acp5,AGTR1,AKAP12,APEX1,AR,ASCL2,AXIN2,BAX,BBC3,BCL6,BDNF,CAVIN2,CCL5,CCNA2,CCNB1,CCND1,CCND2,CD1D,CD44,CDKN1B,CDKN2A,CEACAM1,COL1A1,COMMD3-BMI1,E2F2,EGR1,FABP2,FAM107A,FGFBP1,FLT1,FN1,FOS,FOXM1,GABARAPL1,GLUL,GSTP1,INA,LCE3C,LCN2,LGR5,MCM3,MCM5,MCM7,MDM2,Meis1,MMP9,Mt1,Mt2,NCL,NEFH,Nefm,Nes,PAX8,PCK1,PCYT1A,PDGFA,PDGFB,PLAU,PLK1,PPARG,PPP2R2B,PREX1,RBL1,RECK,RORC,RRM2,RUNX2,SERPINE1,SLC35D…	1224 (24)
POU5F1		transcription regulator		-0.34	2.02e-06	ACKR3,ACVR2A,ADORA2A,AHR,ALDOC,BAK1,BAX,BCL2,BCL2L11,BID,BIK,BIRC6,BMP2,BMP4,BMPER,BNIP2,BNIP3,BNIP3L,BRAF,CASP1,CASP14,CASP7,CCL5,CCND1,CCNF,CD40,CD63,CDH2,CDX2,CIDEB,CITED1,CLDN7,CXCL10,CXCL3,DNMT3B,DSP,EFEMP1,ENO1,EPCAM,EVPL,EVX1,FABP2,FOXA2,FUCA1,GADD45A,GLB1,GM2A,GPI,GREB1,HK2,HOPX,ID3,IER5L,IGF1R,IL6ST,INHBA,IRS1,KDM2B,KIF16B,KLF4,KRT27,LDHA,MAX,Meis1,MMP9,NAIP,NR2F2,NRP1,Oasl2,OVOL1,PARP1,…	1360 (20)
HOXA10		transcription regulator		-0.351	9.69e-07	ACTA1,ACTB,AIMP2,ALDH1A1,ALDH1A2,ALPP,ARL4A,ATP1A2,BCHE,BCL2L11,Cdkn1c,CSTA,DHRS9,ENPP2,FKBP3,FLT1,FN1,FST,FZD5,GJA1,GSTA3,Gstt1,HMGCR,HSP90AA1,IDH2,IGFBP3,IL1R1,KLF10,KRT4,LCN2,LTF,LYZ,MAP1B,MAX,Meis1,MICOS10-NBL1/NBL1,MSN,NDRG2,NR4A1,PHGDH,PPP1R13L,PRKCD,PROM1,PROS1,RELA,RNASE4,RP2,Scd2,SCOC,SLC27A1,SLC27A6,SSPN,ST6GAL1,STK17B,TNFSF13B,TP53,XDH,ZNF22
SOX2		transcription regulator		-0.381	2.59e-13	A930009A15Rik,ABCC3,ABCG2,ACKR3,ACVR2A,ADAMTS4,ADORA2A,AHR,ALDH1A1,ALOX5,AMOT,ARHGEF10,ASCL2,AXIN2,BCAS1,BCL2L1,BCL9L,BGLAP,BMP4,BMP6,BMPER,CCL5,CCN2,CCND1,CD44,CDH2,CDKN1B,CDKN2A,CDX2,CHST3,CITED1,CITED2,CLDN7,COL1A1,COMMD3-BMI1,CREB3L2,CXCL10,CXCL3,CYP2J2,DDC,DLL1,DNM2,DNMT3B,DSP,EFEMP1,ELF3,ELOVL1,EPB41L2,EPCAM,ETV4,ETV5,EVPL,EVX1,FA2H,FABP2,FAM107B,FGF3,FLT1,FOS,FOXA2,FST,GADD45B,GAL3ST1,GJA1…	1371 (21)
STAT4		transcription regulator		-0.421	2.33e-09	ACP6,ADSS2,AHNAK,ALDOC,AP2A2,ARFGAP3,ARMCX1,BCL2,BCL2L1,BCL2L11,C3,CAPN5,CCNI,CDKN1B,CXCL10,CXCL2,CXCL3,DDAH2,ENTPD4,ETV5,FSCN1,FYB1,GJA1,HES6,IER3,IFIH1,IFIT1B,IFIT2,IL18R1,IL18RAP,IRF1,ISG15,ITGA7,ITIH5,JAG2,KDELR2,LRP1,LTBP3,MAGED1,MAP3K8,MBOAT2,Mt1,MTHFS,NDRG1,P4HA2,PDK1,PEX13,PGP,PKP2,PLAC8,PLOD2,POLD4,PPP1R13L,PRDX6,PYGL,RAMP1,RASL12,RGS16,RNF128,RORA,RRAD,SELENBP1,SERPINB1,SERPINE1,SETD5,S…	898 (16)
MDM2	0.644	transcription regulator		-0.423	6.87e-05	BAX,BBC3,BCL2,CCNA2,CCND1,CDK4,CDKN1B,CDKN2A,EDA2R,ELF4,ETS1,FCGRT,FOXO3,GTSE1,IGF1R,IL1RN,LRMDA,LYZ,MDM2,MDM4,NDUFA1,POLK,PSRC1,RABAC1,RELA,SERPINE1,THBS1,TOP2A,TP53,ZNF365	1153 (19)
WT1		transcription regulator		-0.45	1.14e-05	ACTN1,BAK1,BCL2,BCL2L1,BTG2,CCN2,CCND1,CLIC4,CMPK1,COL4A1,CSF1,CSF2,CXCL10,CXCL3,EFNA1,EGR1,ELK4,EPS8,ERBB2,EREG,ETS1,FDFT1,FOSB,HSPG2,IFRD2,IGF1R,IL1RN,IL23A,INHA,ITGB1BP1,KLF4,KRAS,LGALS3,LMAN1,LRP1,LSS,MDM2,MED13,MGST1,MMP14,MMP9,MPP1,MYL6,NDRG1,NOTCH3,NR4A2,NRAP,PCK2,PDGFA,PIR,Ptma (includes others),RALGPS2,SALL2,Scd2,Serpinb9b,SERPINE1,SLC6A6,SOX9,SPRY1,SQLE,ST6GAL1,STIM1,TCOF1,TGFB1,TGFB3,T…	1376 (23)
GATA1		transcription regulator		-0.572	1.6e-07	ABCA2,ABCB10,ACTN1,ALOX5,BACH2,BCL2,BCL2L1,BCL2L11,BMP6,BTG2,BZW2,CA1,CCL5,CCND1,CCND2,CCR1,CCR3,CDK4,CDKN1B,CDKN2A,Clca3a1/Clca3a2,CMA1,CNN3,CPD,DUT,EGR1,ETS1,FHL1,FOSB,FYB1,Gar1,GART,HHEX,IL6ST,INHA,ITGA6,KIT,LMO4,LYZ,MAGED1,MAMDC2,MCM3,MCM5,MECOM,Meis1,MGST2,MS4A1,MSH2,MTHFD1,NAB2,NCL,NCOA7,NEFH,NHP2,NOP2,NR4A2,NRARP,PCNA,PHC1,PLXNA1,PLXNA2,POLD1,PSTPIP2,RBL1,RNASE2,RPL27A,RRM1,RUNX2,SASH1,SCI…	1307 (23)
TAF4		transcription regulator		-0.632	1.1e-06	AR,BCL2L1,BCL6,BDNF,BRAF,CCN2,CCND1,CDH3,E2F2,ETS1,FOXA2,GJB2,HOPX,IFIT1B,IL1RN,ITGA6,KLF4,KLF5,LRRC15,MAP4K4,MXD1,OAS1,PBK,PDGFA,PDGFC,SFRP2,SPP1,SPRR1A,Tchh,TGFB1,TGFB3,TGM1,TGM3,THBS1,VEGFD,WNT9A
NFE2L2		transcription regulator		-0.692	2.31e-08	ABCB11,ABCC2,ABCC3,ABCG2,ACE,ACE2,Acp5,AHR,ALAS1,ALDH3A1,ALDOA,AOX1,ARHGEF3,ATP1A1,BCL2,BCL2L1,BDNF,BGLAP,BNIP3,Calm1 (includes others),CBR1,Ccl2,CCL5,CCN2,CDC34,CHGB,COL1A1,COL4A2,CXCL10,CXCL2,CXCL3,CXCL6,DDX39B,DHCR7,DNAJB5,DSTN,EIF4G2,ENTPD5,EPHB4,EPHX1,ETV6,FKBP5,FMO1,FN1,FOXO3,FTH1,FTL,GABRB1,GCLC,GNA11,GPX2,GSS,GSTA3,GSTA5,GSTM1,GSTM5,GSTP1,Gstt1,HACD3,HAX1,HNF1A,HPRT1,HSD3B1,HSP90AA1,HSP90…	819 (13)
ELK1		transcription regulator		-0.726	2.18e-05	ANKH,BCL2L1,BMP2,CDKN1B,CDKN2A,EGR1,FOS,FOSB,IL23A,IL7,INSIG2,ITGB6,JUN,KATNB1,MECOM,MMP9,PRKCA,PSMB10,PSMB8,PSMB9,RUNX2,SLC2A1,SPP1,THBS1,TIPARP,TNF,TPD52L1	1560 (23)
ID3	0.752	transcription regulator		-0.73	1.51e-07	ADGRG1,ADSS2,ASCL2,BCL2,BCL2L1,BCL2L11,BCL6,BTG2,CCL5,CCNB1,CCND2,CCNG2,CCR1,CCR10,CCR9,CD44,CDKN1B,Cdkn1c,CDKN2A,CEBPB,CSF1,DGKA,E2F2,ELOVL6,FOXO3,GADD45B,GNL3,HOMER2,ICAM1,ID3,IFI16,IGFBP4,IKZF2,JAK2,KLF6,KLF7,LGALS1,LMO4,LTB,MAF,MMP9,NFAT5,NOTCH1,NR4A1,PIK3IP1,PKD2,PPAN,PREP,PTPN13,PTPN14,PTPN5,RAP1GAP,RAPGEF4,RORA,RPRM,RPS6KA2,SEMA7A,SOX13,SOX4,TNFRSF4,TOX2,TP53,VANGL2,VCAM1	1108 (18)
NUPR1		transcription regulator		-0.787	2.53e-05	ADGRG1,ADRB2,AEN,AKAP12,ALDH5A1,ALDOC,ALG8,ATP6V0A1,ATP8B1,AURKA,AVPI1,BNIP3,BUB1,CASTOR2,CCDC9,CCN1,CCNA2,CCNF,CD63,CDCA3,CDK4,CDKN1B,CEBPB,CHUK,CITED2,CKAP2L,CREB5,CTPS2,CXCL3,CYB5B,DAGLA,DENND5B,DEPTOR,DIPK2A,DNMT3B,DUSP8,EGLN1,EREG,ERMP1,ETS1,ETV6,FAM162A,FCHSD2,FOXD1,FOXO3,FUCA1,GADD45A,GCH1,GDF15,GRAMD2B,GTSE1,HCN1,HK2,HSPA2,IFIT2,IGF1R,IL13RA1,IRS2,JADE2,KANK2,KIF20A,KIF23,KIFC1,KLF4,KLF6,…	1163 (13)
NFATC2		transcription regulator		-0.802	5e-09	ABCA1,ACP3,AXL,BCL2L1,BCL2L11,Ccl2,CCL5,CCNA2,CCNB1,CCNF,CCR9,CD40,CDH2,CDK4,CISH,CITED2,CRYAB,CSF2,CXCL10,CXCL2,CXCL3,DGKA,E2F5,EDN1,EGR3,ENPP2,FCER2,FGL2,FOXM1,HELZ2,IER3,IFIT1B,IFIT2,IFIT3,IL15,IL18,INHBA,IRF1,IRF7,IRGM,ISG15,ITPR1,JUN,LDHA,LMO4,MAF,MAPK3,MDM2,MERTK,NMI,NOX4,NR4A1,OASL,PDZD2,PLAT,PLD1,PLK2,PPARG,PTPRS,RGS2,RORC,SLFN12L,STAT2,TGFB1,TLE4,TLR2,TNF,TNFSF13B,USP25,ZEB1	1031 (14)
RBL1	-0.544	transcription regulator		-0.899	1.36e-05	BCL2L11,CCNA2,CCND1,CDKN1B,Cdkn1c,CDKN2A,F3,FOS,FOXN1,MCM2,MCM3,MCM5,MCM7,NEK2,NOTCH1,ORC1,PA2G4,PCNA,PLK1,POMC,RB1,RBL1,RRM1,RRM2,THBS1,TNF,TP53,TYMS,ZEB1	1281 (22)
HIF1A		transcription regulator		-0.924	9.93e-17	ABCB1,ACE,ADAMTS1,ADORA2B,AGTR1,AHR,AKAP12,ALDOA,ALDOC,ANGPTL4,ANKRD37,AQP9,ATG9A,AURKA,AXIN2,AXL,BACH2,BAX,BCL2,BCL2L1,BID,BMP2,BNIP3,BNIP3L,CA9,CAVIN2,Ccl2,CCL5,CCN1,CCN2,CCND1,CD44,CDCP1,CDH2,CDKN1B,Cdkn1c,CDKN2A,CEMIP,CITED2,CSF1,CSF2,CTPS1,CXCL2,CXCL3,Cxcl3,CYP2S1,CYP4F3,EDN1,EGLN1,ENO1,ERBB2,EREG,ETS1,FAM162A,FHL1,FHL3,FLT1,FN1,FOS,FSCN1,FZD2,GADD45B,GAPDH,GJA1,GPER1,GPI,HES6,HK2,HMGCL,HSPB…	1192 (15)
SMAD7		transcription regulator		-0.935	7.43e-08	ACVR1B,ACVR2A,ADH1C,BCL2L11,BMP2,BZW2,Ccl2,CCL5,CCN2,CCNA2,CCNB1,CDH2,CDK4,CDKN1B,CITED2,COL1A1,CXCL10,DEPTOR,DNMT3B,EFEMP1,EIF4EBP1,FN1,FOXA2,FST,FSTL3,GADD45A,ICAM1,ID3,ITGA6,ITGA7,KRT8,LTBP2,LTBP3,MATN2,MMP9,NET1,PCNA,PLAT,PROM1,RAC1,RELA,SEMA3F,SERPINE1,SLC5A5,SOX9,TGFB1,TGFB2,TGFB3,TGFBI,TIMP3,TNF,TXN,VEGFA,XIAP	1226 (17)
ZNF217		transcription regulator		-0.943	3.05e-05	ATL1,CITED1,COL8A1,CREB5,EPHX4,ERBB3,EVX1,FRK,GAD1,GPRC5A,HAPLN1,IFI16,IGFBP3,ITM2A,LYPD1,MYO1B,NLGN1,NMNAT2,PAK3,PIPOX,PKP2,PLAT,SH3RF2,SHC4,ST6GAL1,STRA6,WNT5B,ZNF616
ID2		transcription regulator		-0.954	2.67e-08	ASCL2,AXIN2,BCL2,BCL2L1,BCL2L11,BCL6,BTG2,CCL5,CCNB1,CCND1,CCND2,CCNG2,CCR1,CCR10,CCR9,CD44,CDK4,Cdkn1c,CDKN2A,CEBPB,CSF1,DGKA,DLL1,E2F2,FOXO3,GADD45B,HOMER2,ICAM1,ID3,IFI16,IGFBP4,IKZF2,ITGB5,JAK2,KLF6,KLF7,LGALS1,LMO4,LTB,MAF,MECOM,Nefm,NFAT5,NFKBIE,NOTCH1,NR4A1,PDGFA,PIK3IP1,PKD2,PLK1,PROM1,PTPN13,PTPN14,PTPN5,RAP1GAP,RAPGEF4,RORA,RPRM,RPS6KA2,SEMA3F,SMOC2,SOX13,SOX4,SOX9,Tcf7,TF,TNFRSF19,TNFR…	1369 (25)
SMARCA4		transcription regulator		-1	2.39e-11	ABCA1,ABCB1,ABHD2,ACE,ACE2,ACTA1,ADGRG1,AHNAK,AHR,ANGPTL2,ANXA10,AP3M2,ARL4C,ATG9A,AXIN2,BAK1,BCL2,BGLAP,BMP4,BNIP3L,C19orf12,CA14,CASP1,CCN2,CCNA2,CCND1,CCR1,CCRL2,CD44,CD63,CDKN1B,CDKN2A,CEACAM1,CEBPB,CHEK2,CLCF1,CLDND1,COL1A1,COMMD3-BMI1,CORO6,COTL1,CP,CPM,CRYBG1,CSF1,CTSH,CTSS,DHRS9,DLL1,DYNC1H1,EFNB1,EGR1,ELOVL6,ENO3,ENTPD3,EREG,ESPNL,F3,FADS3,FAM167A,FBLIM1,FCHSD2,FGFBP1,FGFR2,FKBP5,FLNB,FM…	1268 (22)
SP3	-0.324	transcription regulator		-1.034	7.89e-07	ABCA1,ABCB1,ADCY4,AFAP1L1,AKAP12,BGLAP,Ccl2,CCND1,CD40,CDH2,CDKN1B,CEACAM1,CES1,Ces2c,CITED2,COL1A1,CYP51A1,DMD,EGR1,EREG,F2R,F3,FLT1,FOS,GDF15,GLTP,HAS2,HSD11B2,IGF1R,IGFBP3,ITGB5,ITGB8,JUN,KLF4,LDLR,MUC5AC,NPTXR,NR5A2,PADI4,PCYT1A,PGK1,PLAU,PREX1,PRKCD,PROCR,PTGS1,PYY,RBL1,RECK,RELA,Rhox5,SERPINE1,SLC19A1,SLC39A8,SLC9A3,TCEAL1,TGM1,TIMP2,TLR2,TNC,TNFRSF4,TP53,TXNRD1,VEGFA,VIM,XYLT1	1427 (24)
EGR2		transcription regulator		-1.067	5.27e-06	ASS1,BAK1,BCL2,BCL2L11,BCL6,BGLAP,BNIP3L,CAMK4,CAST,CLCN2,CNTFR,CYP51A1,DGKA,DHCR7,DLG3,DMBT1,EGR1,ELOA,ERBB2,FCER2,FOS,GJB1,GOLGB1,HMGCR,ID3,ID4,JUN,LTBP3,MAP2,NAB2,NCL,NCMAP,Nefm,NOTCH1,PLCL1,PMP22,POLR2C,PRKCD,PTHLH,RALGAPA1,ROBO1,RORA,RORC,RRAD,S100A1,SLC12A2,SLC16A1,SQLE,TGFB3,Tgoln1,VEGFA	1010 (16)
SMARCB1		transcription regulator		-1.206	2.44e-05	ABCB1,AMPH,ATP1B1,AURKA,BCL2L11,BGLAP,BNIP3,BNIP3L,CA8,CCNA2,CCND1,CD44,CDKN2A,CEACAM1,CENPA,CIDEB,COL18A1,COL1A1,CSF1,Cyp2d26,Cyp2d9 (includes others),CYP3A7,DACH1,Defb1,DOCK4,DSC2,DSG2,ERBB2,FOS,GJA1,GJB1,GJB2,IFI16,KIF23,KRT19,LBP,MCM2,MCM3,MCM4,MCM5,MDM2,Mup1 (includes others),NUP210,OAS1,OAS3,PCK1,PDGFB,PLCL1,PLXNB2,POLA1,PPARG,S100A1,TP53	1249 (18)
ZBTB16		transcription regulator		-1.281	1.61e-06	ACER2,AGPAT4,Alox12e,ALPP,B3GNT2,BACH2,BCL6,BGLAP,BID,BMP2,Ccl2,Ccl7,CCNA2,CCND1,CD14,CD180,CD200R1L,Cd24a,CD38,CD40,CD44,CD55,CD81,COL1A1,CPT1C,CSF2,CXCL10,CYP3A7,DDC,EARS2,EYA2,F2R,FABP2,GALE,GATM,H6PD,HPGD,HSD17B2,ID3,IL18R1,IL18RAP,IL3RA,IL6ST,KIT,LMO4,Ly6a (includes others),MAF,ME3,MMP9,MPI,PBX1,PDXK,POLD1,RORA,RORC,RUNX2,SLC2A1,SOX13,SPP1,TCF7L2,TLR6,TMEM176B,TNF,TNFRSF4,UCK2,UGP2	1497 (23)
KDM5B		transcription regulator		-1.337	5.65e-05	AURKA,CCN2,CCNB1,CCND1,CDC14A,CDCA3,CDKN1B,CLCF1,COMMD3-BMI1,DPY19L1,ECT2,EGR1,ERBB2,ERBB3,FBXO5,FGFR2,FHL1,FST,GADD45A,GJB2,GREB1,HMMR,INSIG1,ISG15,ITGB1BP1,JADE2,MCAM,MCM2,MCM3,NCAPH,NDE1,PBK,PIR,PLS3,PSD3,RNF40,SMARCA2,SOX9,TGFB1,TGFB2,TOP2A,WNT7B	1124 (18)
HNF1B		transcription regulator		-1.394	2.84e-06	ACTN1,AKR1C4,AXIN2,B3GALT5,CCDC80,CD44,CITED2,CLDN7,CPN1,EPS8,FBLIM1,FN1,FOXA2,FOXA3,FZD2,HNF1A,HNF4A,ID3,ID4,IGFBP3,IHH,ITGB6,LAMB1,LEF1,MMP7,NR1H4,NR5A2,PDX1,PKD1,PKD2,PLAU,PLEK2,PMP22,PSTPIP2,RNASE4,S100A6,SGK2,SLC26A3,SLC5A1,Sult1d1,TACSTD2,TM4SF4	1413 (20)
FOXO4		transcription regulator		-1.471	1.14e-07	BCL2L1,BCL2L11,BCL6,BNIP3,CCN2,CCND1,CCND2,CCNG2,CDKN1B,COL4A1,COL4A2,CYP51A1,ELOVL6,FDFT1,FLNB,FLT4,GABARAPL1,GADD45A,GADD45B,HMGCR,HMGCS1,IER3,IGFBP7,IL10RB,IL1R1,MMP9,NAMPT,NRP2,OVOL1,PRKAA2,PRKCD,PTGS1,RUNX2,Scd2,SERPINB1,SERPINE1,SLC2A1,SOX9,TGFB1,TXNIP,VCAM1,VEGFA	1434 (24)
IRF2	-0.383	transcription regulator		-1.532	2.19e-06	ARG1,BCL2,BNIP3L,C1QTNF1,CA12,CASP1,CCND1,CD14,CDKN1B,CEACAM1,CES1,CIDEC,CLDN2,CMTM4,CTSS,CXCL10,CYP4F11,DPY19L1,HK2,IFI35,Ifi47,IL6ST,IL7,IRF1,IRF7,ISG15,KLF4,LBP,LCN2,MMP7,NAMPT,OAS1,PSMB10,PSMB8,PSMB9,RARRES1,SLC51B,SLC7A1,SRXN1,TAP2,TM4SF20,TNFSF13B,TXNRD1,UBE2L6,VCAM1	628 (16)
KLF2		transcription regulator		-1.546	1.67e-07	ACE,ACKR3,ASS1,BMP4,Ccl2,CCL28,CCL5,Ccl7,CCN2,CCR3,CD40,CD44,CD55,CDH2,COL4A1,CXCL2,CXCL3,CYP1B1,DLL1,EDN1,EFNA1,F3,FLT1,GADD45A,GZMM,ID3,ITGB5,KCNN4,LBP,LTC4S,MMP14,MVP,NDRG1,NOTCH1,NOTCH3,NQO1,PLOD2,PLPP3,PPARG,PROS1,PTHLH,RELA,RNASE2,RUNX2,SEMA3F,Serpinb6b,SERPINB9,Serpinb9b,SERPINE1,SFTPD,SLC2A1,SLCO2A1,SOX9,TFPI,TGFB1,TGFB2,THBS1,TNF,TNFRSF4,UGDH,VCAM1	1088 (18)
IRF5		transcription regulator		-1.556	1.29e-06	BAK1,BAX,BCL2L1,BID,CCL5,COL1A1,COL4A1,CXCL10,CXCL2,DHX58,EP300,IFI44,IFIH1,IFIT1,IFIT2,IFIT3,IL23A,IRF7,ISG15,NAMPT,NT5C3A,OAS1,OAS2,OASL,Oasl2,PARP12,PLSCR1,RAC1,RELA,STAT2,TGFB1,TNF,UBE2L6,VEGFA	853 (19)
HOXC8		transcription regulator		-1.609	7.95e-05	ANKRD1,APP,ASS1,Ccl2,Ccl7,CXCL10,FZD2,HES2,KRT19,Ly6a (includes others),NQO1,PLAGL1,PMP22,SLC16A3,SPP1,SRD5A2
ARNT		transcription regulator		-1.71	3.85e-07	AHR,ALDH3A1,ALDOA,ALDOC,ANGPTL4,BCL2,BNIP3,CA9,CCND2,CD81,CDCP1,CDK4,CITED2,CYP1B1,CYP2S1,DEGS2,EDN1,ENO1,FLT1,GAPDH,GPI,HES6,HK2,HNF1A,HNF4A,IRS2,KIF20A,LDHA,LOXL2,MPP1,MYL6,NQO1,PCK2,PGK1,PGM2,RGS5,SERPINE1,SLC2A1,TP53,TPI1,TUBA4A,UBE2C,VEGFA,VIM	1384 (20)
KLF4	-1.113	transcription regulator		-1.948	3.37e-07	ACVR2A,ADAMTS1,ADRB2,AKR1E2,ALDH1A1,ALKBH1,ARG1,BAX,BCL2L1,BMPER,CCL28,CCNB1,CCND1,CCND2,CD14,CD44,CDKN1B,CDX2,CITED1,CLDN7,CLIC4,COL1A1,COL8A1,CXCL3,DLL1,DSP,DYRK2,EFEMP1,EPCAM,EVPL,EVX1,FABP2,FLT1,FN1,FOXM1,GADD45A,GJB2,GPA33,GPER1,GREB1,HPS5,HSPB1,ID3,IL15,IL23A,IL7,INHBA,IRS1,KIF16B,KLF4,KLF5,KLHL24,KRT19,KRT27,LGR5,MRC1,NOTCH1,NOTCH4,NRP1,Oasl2,OVOL1,PFKP,PLAT,PREP,PROM1,RUNX2,S100A14,SEMA3F…	1197 (19)
STAT1		transcription regulator		-1.96	2.6e-08	ABCA1,ABCB9,ARG1,AXL,BATF2,BAX,BCL2L1,BCL2L11,BCL6,C3,CAND2,CASP1,Ccl2,CCL5,CCND1,CCND2,CCRL2,CD14,CD40,CDKN1B,CEACAM1,CLIC5,CSF2,CTSS,CXCL10,CXCL2,CXCL3,Cyp2d9 (includes others),DDX60,DUOX2,EDN1,EGR1,FGL2,FOS,GREB1,HAPLN3,HERC6,HLA-E,HTRA1,ICAM1,IFI16,IFI35,IFI44,Ifi47,IFIH1,IFIT1,IFIT1B,IFIT2,IFIT3,IFITM2,IGF1R,IL15,IL18,IL1R1,IL23A,IL33,IRF1,IRF2,IRF7,ISG15,JAK2,JUN,KLF4,LCN2,Ly6a (includes ot…	1227 (17)
FOXO3	-0.364	transcription regulator	Inhibited	-2.014	7.56e-16	Acot1,AHR,ALDH3A1,ANXA1,APEX1,AR,ATG9A,AURKA,BAX,BBC3,BCL2,BCL2L11,BCL6,BMP2,BNIP2,BNIP3,BNIP3L,BPGM,CAD,CCN1,CCN2,CCNB1,CCND1,CCND2,CCNG2,CDC20,CDK4,CDKN1B,COL4A1,COL4A2,CPT1A,CXCL10,EGR1,EIF4EBP1,FBXO5,FGFR2,FLNB,FLT4,FN1,FOS,FOSB,FOXM1,FOXO3,GABARAPL1,GADD45A,GADD45B,GCLC,GLUL,GRB14,GSTM5,GTF2I,HMGCR,HMGCS2,HTATIP2,IARS1,ICAM1,IER3,IFIH1,IGF1R,IGFBP7,IKZF2,IL10RB,IL1R1,IMPDH2,INHBA,IRS2,LCN2,M…	1313 (22)
BCL6	0.31	transcription regulator	Inhibited	-2.047	2.9e-08	ABCD3,ACAA2,ACOX1,ANXA6,BACH2,BAX,BCL2,BCL2L1,BCL6,BMP2,Ccl2,Ccl7,CCND1,CCND2,CD44,CDKN1B,CDKN2A,CISH,CLCN2,COL1A1,CPD,CSF1,CXCL10,CXCL3,EGR3,EHHADH,EPB41L2,FCER2,FCGRT,FCRL1,FTH1,GABARAPL1,GADD45A,GOLM1,GSTM5,HADHB,HAPLN1,HERC6,IL13RA1,IL18,IL23A,IRF1,JMY,KLF6,KLHL23/PHOSPHO2-KLHL23,LBH,LDHB,LDLR,Ly6a (includes others),MAF,MRC1,MSH2,ORC1,PDCD4,PIK3CG,Pmaip1,PRSS23,RGS4,RHOF,RNASEL,RORC,SERPINE1,…	977 (16)
CLOCK		transcription regulator	Inhibited	-2.09	1.5e-08	ABCB10,ACOX1,ADPGK,AK4,AKT3,Alox12e,ANGPTL4,ANKRD12,APP,ARHGEF10,ARNT2,C1QBP,CA1,CBR1,CCN2,CCND1,CEMIP,CHST3,CLIP1,CPD,CTPS2,CYP51A1,DTX4,DUSP8,EIF4G2,ELOVL6,F2R,FAM107A,FKBP5,FOXA3,FZD6,GADD45A,GADD45B,GCC2,GJA1,GLIPR1,GYS2,HAS2,HES6,HMGCS2,HSPH1,ICAM1,IHH,ITM2C,KANK2,KCNN3,KIAA0100,KIF20A,KRR1,MID1IP1,MMP7,MSMO1,NADK2,NCOA4,OAS3,PA2G4,PDGFRB,PER2,PIGA,PIP4K2C,POR,POU6F1,PRELID3B,PTPN14,RBP2,RCN…	772 (8)
NCOA2		transcription regulator	Inhibited	-2.096	1.19e-05	ABCB11,ADORA3,AHR,ALDH1B1,AR,BCAS1,BMP2,C3,Ccl2,CCL5,CCND1,CXCL10,CYP51A1,EGR1,ELOVL6,FST,HLA-A,HMGCR,HMGCS1,HNF1A,IFIT1B,IFIT2,IRF1,IRF7,ISG15,KLF4,KRT19,LDLR,LIPG,LYZ,MC2R,NR4A2,NSDHL,OAS3,OASL,PCK1,PPARG,PPP1R3B,RAI1,RET,RORA,SLC3A1,TNF,TPI1,TRIM5,VDR	1730 (25)
CDX2	-0.635	transcription regulator	Inhibited	-2.291	2.15e-05	ABCB1,ABCB10,ALDH3A1,AOC1,AXIN2,B3GALT5,BCL2,CDH17,CDHR5,CDX1,CDX2,CLDN2,CLU,DDC,DHRS9,DLL1,ETS1,FOXQ1,FUT2,FXYD3,Gcg,Gkn3,HEPH,HNF4A,HOXD3,HOXD8,JUN,KLF4,KLF5,LEF1,MEP1A,MTUS1,Muc1,MUC5AC,MYO1A,NR1H4,NR2F2,RAB8A,SCIN,SH3PXD2A,SLC5A1,SOX9,SYNPO,TCF7L2,TGFB1,USP12	545 (7)
HNF1A	-0.297	transcription regulator	Inhibited	-2.658	2.73e-06	A1CF,ABCC2,ACE2,ADH1C,AK2,Akr1c12/Akr1c13,Akr1c19,AKR1C4,Alox12e,ANKS4B,APOB,APOH,AQP9,ASAH2,B3GALT5,BACH2,BCL2L1,BCL6,BMP3,CCL28,CCND1,CD55,CDHR2,CDKN1B,CDO1,CFI,CLDN2,CLDN8,CLIC5,CMC2,CPN1,CREBL2,CYB5B,CYP2C9,CYP3A7,DDC,DTL,ELF3,ETV5,FAM107B,FCAMR,FMO1,FNTB,FOXA2,FOXA3,FRK,FUT10,FUT9,FXYD3,GATM,GCNT3,GJB1,GLP1R,GLUL,GPATCH2,GPR137B,GPR39,GPX2,HMGCR,HNF1A,HNF4A,HOPX,HSD17B2,IGF1R,IHH,KDM2B,KIF20…	1637 (21)
GLIS2		transcription regulator	Inhibited	-2.72	5.13e-05	C3,Ccl2,CCL28,CCN2,CCND1,COL1A1,CXCL10,CXCL3,IL15,IL23A,IL33,LTBP2,MMP14,SERPINE1,TGFB1,VIM	932 (17)
PPARGC1A		transcription regulator	Inhibited	-2.933	2.42e-08	ABCB11,ACACB,ACADM,ACOX1,ADAMTS1,ADGRG1,AK1,ALAS1,BAX,BBC3,BCAT2,BDH1,BMP4,BMPER,BNIP3,C3,Ccl7,CCN2,CD40,CDC42EP1,CEBPB,CIDEB,CPN1,CPT1A,CXCL10,CYCS,CYP11A1,CYP2C9,DIO1,EDN1,EGFL6,EGLN1,ERBB2,FAM20A,FBLN2,GDF11,GDF15,GOT2,GPAM,HAPLN1,HK2,HMGCL,HMGCS2,IGFBP3,IGFBP7,IL18,IL1RN,INHA,INHBA,INPP5J,INSIG1,INSIG2,IRS1,IRS2,ITGB1BP1,LAMB1,LDHA,LDHB,LDLR,LGALS9B,LIFR,LIPA,MAL,MCM3,MCM4,MCM5,MFN2,MSMO1,NEF…	1080 (18)
IRF3		transcription regulator	Inhibited	-3.236	1.14e-07	ABCC2,ADAR,AHNAK,Bst2,Ccl2,CCL5,CCRL2,CD40,CDH2,CLIC4,CXCL10,Cxcl3,DDX60,DHX58,FN1,FST,FUT2,HELZ2,HLA-F,ICAM1,IFI16,Ifi27l2a/Ifi27l2b,IFI44,Ifi47,IFIH1,IFIT1,IFIT1B,IFIT2,IFIT3,IL15,IL23A,IRF1,IRF7,IRGM,ISG15,LCN2,MMP9,NR3C1,NRAP,NT5C3A,OAS1,OAS2,OAS3,OASL,Oasl2,PARP12,PARP14,PHF11,PLAC8,PLCG2,Pmaip1,SAMD9L,SAP30,STAT2,TDRD7,TFAP2C,TIMP3,TNF,TNFRSF4,TNFSF15,TPST1,Trim30a/Trim30d,UBE2L6,VCAM1,VIM,…	472 (13)
SREBF1		transcription regulator	Inhibited	-3.318	5.14e-08	ABCA1,ACACB,ACSS2,ADGRG1,ADH1C,AK4,ALDOA,ALDOC,AR,BAX,BCL2,BCL2L1,BGLAP,Bhlhe41,CD14,CDK4,CEBPB,CFI,CHMP2A,CSRP1,CXCL10,CYCS,CYP51A1,DBI,DGKQ,DHCR7,EHHADH,ELOVL6,ETHE1,FADS1,FADS2,FAM189B,FDFT1,FN1,GLB1,GLP1R,GPAM,HK2,HMGCR,HMGCS1,HNF4A,INSIG1,IRS2,LDLR,LGALS3,LSS,MSMO1,NSDHL,P4HA2,PCK1,PCK2,PCYT1A,PDK1,PDX1,PKLR,PLA2G3,PLS3,PMP22,PMVK,PNPLA3,PPARG,PPAT,PPCS,S100A13,SC5D,Scd2,SELENOP,SERPINE1,SLC…	1205 (17)
SREBF2		transcription regulator	Inhibited	-3.362	7.69e-07	ABCA1,ACAA2,ACSS2,ALDOC,BMP4,CYP51A1,DBI,DHCR7,ELOVL6,FADS2,FDFT1,GTF2I,HES6,HMGCR,HMGCS1,INSIG1,IRS2,LDLR,LIPA,LRP1,LSS,MSMO1,NPC1L1,NSDHL,PCYT1A,PDX1,PMVK,PPARG,SC5D,SQLE,STARD4,TM7SF2	918 (19)
IRF1	-0.41	transcription regulator	Inhibited	-3.473	1.43e-05	ADAM8,BAK1,BAX,BCL2,CASP1,CASP7,CCL5,CCNB1,CCND1,CD40,CDK4,CEACAM1,CTSS,CXCL10,CXCL2,CXCL3,FGL2,HELZ2,IFI35,IFI44,Ifi47,IFIH1,IFIT1,IFIT2,IFIT3,IL15,IL18,IL33,IL7,IRF1,IRF2,IRF7,ISG15,JAK2,LTB,MAP4K4,MMP9,OAS1,OAS2,OAS3,OASL,PCNA,PLAAT3,PSMB10,PSMB8,PSMB9,STAT2,TAP2,TGFB1,TLR6,TNF,TNFSF13B,TP53,TRADD,Usp17la (includes others),VCAM1	1147 (16)
HNF4A	-0.76	transcription regulator	Inhibited	-3.549	8.38e-15	A1CF,AAMDC,AASS,ABCB10,ABCB11,ABCB9,ABCC2,ABCC3,ABCG1,ABHD6,ACAA2,ACBD6,Acnat1/Acnat2,Acot1,ACOX1,ACOX2,ACP6,ACSS2,ACTN1,ACTR3,ACY3,ADCY7,ADRB2,ADSS2,AGA,AHNAK,AK2,AKAP13,Akr1b7,AKR1C4,ALDH1A1,ALDH1L1,ALDH3A1,ALDH5A1,ANKRA2,AOC1,AP3B1,APH1A,APOB,APOH,APP,AQP8,AQP9,ARFGEF1,ARFIP2,ARG1,ARL1,ARL4C,ARMC8,ARPC5,ASAH1,ATG4D,ATG9A,AVPI1,AXIN2,AZI2,B9D2,BAAT,BCL2L1,BCL6,BDH1,BNC1,BPGM,C11orf54,C1D,C3,C9o…	1434 (24)
FOXA2	1.057	transcription regulator	Inhibited	-3.587	1.94e-06	ABCB1,ADH1C,ALAS1,ALOX5,APOB,C3,CCND1,CD55,CDX2,CHD6,CLDN4,CPM,CPN1,CPT1A,CYP2C9,DDC,EPCAM,EPHX1,FOXA2,FOXA3,FOXJ1,Gcg,GFRA4,GPRC5C,HADH,HES6,HK2,HMGCS2,HNF1A,HNF4A,HPGD,IL33,LTC4S,LYZ,MAP1B,Mt1,MTUS1,MUC5AC,MYL9,NFKBIE,NPTX2,NR1H4,NR1I2,NR4A2,NR5A2,NUMB,PCK1,PDGFRB,PDX1,PPARG,PROS1,PYY,RNASE2,RORA,RORC,SAA1,Saa3,SFTPD,SH3PXD2A,SLC2A4,SMOC1,TACR3,TAT,TF,TGFB1,TMPRSS2,TNF,Tpm2,TUBB4B,UST,WNT7B	1370 (22)
IRF7	-1.019	transcription regulator	Inhibited	-4.432	1.82e-09	ADAR,BCL2L1,Ccl2,CCL5,CCRL2,CD40,CXCL10,DHX58,HELZ2,IFI16,IFI35,IFI44,Ifi47,IFIH1,IFIT1,IFIT1B,IFIT2,IFIT3,IFITM2,IL15,IL33,IRF1,IRF7,IRGM,ISG15,JAK2,Ly6a (includes others),MAP3K8,MICB,NAMPT,NMI,NRAP,NT5C3A,OAS1,OAS2,OAS3,OASL,Oasl2,PARP12,PARP14,PHF11,PLAC8,PLSCR1,PSMB10,PSMB8,PSMB9,RTP4,SAMD9L,SAP30,STAT2,TAP2,TDRD7,TMBIM6,TNFSF13B,TOR1B,TPST1,Trim30a/Trim30d,TRIM5,UBA7,UBE2L6,USP25,ZBP1	713 (18)
RRP1B	0.481	transcription regulator			1.76e-11	ADCY7,ALDH5A1,AURKA,CASP7,CCNA2,CCND1,CDC20,CEBPB,DBF4,EP300,FEN1,FZD6,GADD45A,HSP90AA1,HSP90AB1,ITGB5,MCM2,MCM3,MCM4,MCM5,MDM2,MRAS,NCOA1,ORC1,PCNA,PDGFC,PLK1,POLD1,PRKCA,PRKCD,RABIF,RBL1,RPL11,RPL14,RPL37,RPL6,Rplp1 (includes others),RPS10,RPS19,RPS3,RPS8,RPS9,RRP1B,SERPINE2,SPP1,TGFB1,TOP2A,TOPBP1,VDR
ATN1		transcription regulator			1.07e-06	ATP1A1,ATP1B1,BASP1,BCL6,BDNF,BMP1,BMP3,CA4,CAMK4,Cd24a,CHGB,CHUK,EVL,GAD1,GAS7,IFI16,IL11RA,KAT2A,KCNK3,LSM2,LTBP2,MAX,MCAM,NAB2,NEFH,Nefm,NFIC,NSG2,PABPC4,PITPNM1,PPP1CB,PRKCD,RGS16,Sik1,SMC2,SOX11,SOX4,SPP1,SPTBN2,STMN1,TIAM1,TM4SF1,Tmsb4x (includes others),TUBA4A,TYRO3,U2AF2	452 (7)
RUVBL2	0.278	transcription regulator			7.41e-05	AXIN2,CCND1,CCND2,MCM3,MCM4,PCNA,RBL1,TP53	1163 (26)
SIN3B		transcription regulator			3.97e-05	BCL6,CAD,CCNG2,CDK4,GADD45B,KLF10,KLF6,LDHA,NCL,RRM2,TXNIP,TYMS	1007 (7)

## Sheet: 3B,C
	D4 ENR AHR KO vs WT (2^-ΔCT)
	Ctgf		Cyr61		Anrkd1
	WT	AHRKO	WT	AHRKO	WT	AHRKO
	0.0166758	0.0518774	0.065276	0.0732774	0.00944653	0.016945
	0.0325199	0.0701963	0.0374113	0.0850687	0.0026866	0.0185556
	0.0267621	0.0634471	0.0420359	0.143144	0.00124124	0.0174455
			0.0314333	0.0879851
	Ascl2		Sox9		Lgr5
	WT	AHRKO	WT	AHRKO	WT	AHRKO
	0.000238	0.000748	1.76406	2.35352	0.115565	0.149066
	0.000115	0.000779	1.23201	2.44887	0.096583	0.170044
	8.33e-05	0.000791	1.15252	2.51522	0.085616	0.194933
	0.00016	0.00225

## Sheet: 3D
			SCA1 high cells % in WENR (MFI)
			DMSO			FICZ
		WT	90.2	90.7	90.8	79.5	79.5	80.6
		AHRKO	96.6	96.7	94	92.2	92.9	90.5

## Sheet: 3E
	WENR AHR KO vs WT
		Ctgf (2^-ΔCT)
		DMSO				FICZ
	WT	1.35726	1.33321	1.37983	1.25257	0.795539	0.770537	0.93088	0.905753
	AHR KO	2.00311	1.8091	2.0483	3.44724	2.01443	2.27992	2.25782	2.14523
		Ankrd1 (2^-ΔCT)
		DMSO				FICZ
	WT	0.005099	0.005069	0.004855	0.005449	0.00246	0.00233	0.002403	0.002498
	AHR KO	0.007149	0.006566	0.006862	0.007208	0.009374	0.009615	0.009708	0.009654

## Sheet: 3F
	WT D4 ENR 0% Col I vs 60% Col I (2^-ΔCT)
	Ctgf (2^-ΔCT)
	Treatment	DMSO				FICZ
	0% Col I	5.49667	5.62016	5.8456	5.73438	6.05524	5.1765	5.12236	5.76063
	60% Col I	9.33305	9.18398	9.63433	8.22264	6.09193	6.40264	6.65932	6.47769
	Slc26a3 (2^-ΔCT)
	Treatment	DMSO				FICZ
	0% Col I	1.16497	1.19289	1.21951	1.2646	1.48526	1.33109	1.33563	1.44306
	60% Col I	0.549128	0.57189	0.601944	0.547482	1.0376	1.10739	1.11776	1.09084
	AHR KO D4 ENR 0% Col I vs 60% Col I (2^-ΔCT)
	Ctgf (2^-ΔCT)
	Treatment	DMSO				FICZ
	0% Col I	7.26419	8.37187	8.22619	7.66169	6.69931	9.92103	8.66594	8.44381
	60% Col I	9.86245	10.7321	10.6305	13.2459	10.321	9.2622	9.58564	13.0622
	Slc26a3 (2^-ΔCT)
	Treatment	DMSO				FICZ
	0% Col I	0.529645	0.575566	0.557283	0.545349	0.555044	0.749471	0.599066	0.59626
	60% Col I	0.370182	0.42619	0.404806	0.406639	0.181192	0.220521	0.409626	0.005156

## Sheet: 3G
		D4 ENR Y-27632 inhibitor
		Ankrd1 (2^-ΔCT)
		DMSO			Y-27632 (1μM)			Y-27632 (10μM)
	WT	1.14261	1.12929	1.14642	0.469531	0.471732	0.48639	0.354605	0.354551	0.324521
	AHRKO	1.51194	1.28688	1.64849	1.27268	1.15077	1.24289	0.576907	0.594152	0.681338
		Ctgf (2^-ΔCT)
		DMSO			Y-27632 (1μM)			Y-27632 (10μM)
	WT	44.5538	47.5853	48.0929	19.9558	19.4685	20.0518	22.1707	24.4458	17.5764
	AHRKO	79.0074	58.2242	74.3959	101.109	113.578	103.749	38.3073	36.0382	39.3018

[truncated: 21 more sheets: 4B, 4D , 5C, 5F, 6A,C, 6B, 6F, 7D, 7E, S1A-D, S1E, S1G, S2B, S2D, S3C-WENR, S3C-d4 ENR, S4A, S4B, S5A,B, S6A,B …]
